# Supplementary material for: Evidence for a Minimal Eukaryotic Phosphoproteome?
Source: PLoS One. 2007 Aug 22;2(8):e777. doi: 10.1371/journal.pone.0000777 (PMC1945084; doi:10.1371/journal.pone.0000777)
Supplement: Table S1 — Substrates spotted on the PepChip. (0.17 MB XLS) [file pone.0000777.s001.xls]

## Sheet: Table S1
	No.	SEQUENCE	PH	PUT. KINASE	SWISSPROT	PROTEIN
	1	HEYIYVDPM	Y-581	PDGFR	P09619	platelet-derived growth factor receptor
	2	KRPSVRAKA	S-10	PKA,PKC	P02687	Myelin basic protein
	3	EDNEYTARQ	Y-415	Src	P00526	proto-oncogene tyrosine-protein kinase Src
	4	ENKLYGMSD	Y-1062	Ret	P07949	Probable receptor with tyrosine-protein kinase activity
	5	HRLLTLDPV	T-556	PKC	P13504	interleukin-1 receptor
	6	LEKKYVRRD	Y-708	CSF-R,Fms	P09581	macrophage colony stimulating factor 1 receptor
	7	GKRQTEREK	T-199	PKC	P13789	Troponin T
	8	APATSPKAE	S-96		P07936	neuromodulin (GAP43)
	9	DEEESEQGA	S-444	CKII	P09652	tubulin
	10	FFRRSKIAV	S-683	PKC	P19491	glutamate receptor 2
	11	GMTEYVATR	Y-182	STE7/11,ERK1/2	P16892	p42/44 MAPK, BMK1, Mitogen-activated protein kinase FUS3
	12	EAALYKNLL	Y-702	Kit	P10721	Mast/stem cell growth factor receptor
	13	ELILSPRSK	S-24	MAPK	P16949	stathmin
	14	RRAVSEQDA	S-19	CaM-II	P04177	Tyrosine 3-monooxygenase
	15	SEDNSEDEI	S-29	CKII	P11497	acetyl-CoA carboxylase
	16	PASLSRAKA	S-352	GSK3	P19836	phosphorylcholine transferase
	17	RRASL	S-5	PKA	P12928	pyruvate kinase,
	18	AKKMSTYNV	S-315	MHCK	P19706	myosin heavy chain
	19	DDINSYEAW	S-114		P00740	Coagulation factor IX
	20	ETRFTDTRK	T-57	CaM-III	P13639	elongation factor 2
	21	QLSTSEENS	S-146	CKI	P02663	Alpha-S2 casein
	22	SPRKSPKKS	S-18	Histone kinase	P02256	Histone H1
	23	RRKASGP	S-35	PKA	P02253	Histone H1.1
	24	RQLRSPRRT	S-199	CDK1	P20338	ras-related protein Rab-4A
	25	SAVASNMRD	S-294	GRK	P08172	muscarinic acetylcholine receptor M2
	26	RTPPPSG	T-97	PKC	P02687	Myelin basic protein
	27	LRRAS	S-43	PKA	P30613	Red cell/liver pyruvate kinase
	28	SSTGSIDMV	S-730	GSK3	P19332	Microtubule-associated protein tau
	29	TLASSFKRR	S-890	PKC	Q05586	glutamate (NMDA) receptor subunit zeta 1
	30	VGAFSTVKG	S-488	RK	P28327	rhodopsin kinase
	31	YSGHSMSDP	S-289	PDK	P26267	pyruvate dehydrogenase E1
	32	SPGEYVNIE	Y-895	IR	P35570	insulin receptor substrate 1
	33	RKRSAKE	S-32	PKA,PKG	P02278	Histone H2B
	34	VINETSQHH	T-457	p37	P20152	vimentin
	35	SPVVSGDTS	S-712	CDK,GSK3,CaMK	P19332	microtubule-associated protein tau
	36	LRRFSLATM	S-128	PKA	P00176	Cytochrome P450 2B1
	37	PRPASVPPS	S-640	DYRK	P13834	Glycogen [starch] synthase
	38	SSRPSSNRS	S-24	PKA,PKC	P20152	vimentin
	39	TKFASDDEH	S-366	CKII	P05455	Lupus La protein
	40	LSDDSFIED	S-1408	CKII	P06786	DNA topoisomerase II
	41	PSPKTPPGS	T-172	MAPK,JNK,GSK3	P19332	microtubule-associated protein tau
	42	KDIGSESTE	S-61	CKII	P02662	Alpha-S1 casein
	43	KRRGSVPIL	S-247	PKA	P16452	erythrocyte membrane protein band 4.2
	44	KRAKAKTAKKR	T-9	PKC	P02612	Myosin regulatory light chain 2
	45	QSYSSSQRV	S-6	CDK	P02542	Desmin
	46	KGTGYIKTE	Y-701	JAK1,JAK2,EGFR	P42224	Signal Transducer and Activator of Transcription 1
	47	KRSLSEMEI	S-103	S6K	P11831	Serum response factor
	48	KRKQGSVRGL	S-15	PhK,PKA	P11217	glycogen phosphorylase
	49	HTRDSEAQR	S-9	PKA	P27105	erythrocyte band 7
	50	MAEVSWKVL	S-11	KPBB	P12798	Phosphorylase b kinase beta
	51	EEGISQESS	S-87	CKII	P17095	high mobility group protein
	52	EQQQTEDEL	T-56	CKII	P02666	Beta casein
	53	IGEGTYGVV	T-14,Y-15	WEE1,MYT1	P24941	Cell division protein kinase 1
	54	MMTPYVVTR	Y-185	MEK	P45983	Stress-activated protein kinase JNK1
	55	GQEVYVKKT	Y-992	TEK	Q02763	PTK receptor for angiopoietin 1 (TEK)
	56	AQETSGEEI	T-194	CKII	P08833	insulin-like growth factor binding protein 1
	57	DKAKSRPSL	S-338	PKA	P19112	fructose-1,6-bisphosphatase
	58	FPVSYSSSG	Y-687	Ret	P07949	Probable receptor with tyrosine-protein kinase activity
	59	GRLSSMAMI	S-1748	CaM-II	P11799	myosin light chain kinase
	60	EEDLSDENI	S-720	CKII	P14164	transcription factor BAF1
	61	EPGPYAQPS	Y-221	IGF1R,Abl,EGF-R	P46108	Proto-oncogene C-crk
	62	RRRASQLKV	S-434	PKA,PKC	P18505	gamma-aminobutyric-acid receptor beta
	63	SGADYPDEL	Y-154		P07477	Trypsin I
	64	KQISVR	S-15	PhK	P11217	glycogen phosphorylase
	65	SLKDH	S-1	PKC	P00340	L-lactate dehydrogenase M
	66	APRTAGGRR	S-97??	MAPK	P02687	Myelin basic protein
	67	DGHEYIYVD	Y-579	PDGFR	P09619	platelet-derived growth factor receptor
	68	FKRSYEEHI	Y-1355	IR	P06213	Insulin receptor
	69	REARSRAST	S-44	GSK3	P00515	cAMP-dependent protein kinase II (PKA)
	70	DRVYVHPF	Y-37	EGF,Src,IR	P01019	Angiotensinogen
	71	VRRSDAA	s-20	PKA	P02646	Troponin I
	72	RRKMSRGLP	S-687	PKA	P07293	Volt.-dep. L-type calcium channel alpha-1S
	73	SEVPYREVQ	Y-547	JNK2	P00528	Tyrosine-protein kinase Src64B (hom MAP3K10)
	74	PRRASATSS	S-697	CKI	P13834	Glycogen [starch] synthase
	75	RRLSI	S-1018	AMP-PK,PKA	P18688	phosphorylase b kinase alpha
	76	STSLSPFYL	S-45	MAPK	P02510	Alpha crystallin B
	77	TRDIYETDY	Y-1185	IR	P06213	Insulin receptor
	78	VPTLSTFRT	S-56	PKC	P02542	Desmin
	79	RASTSKSES	S-242	S6K	P10660	40S ribosomal protein S6
	80	SPSSSPTHE	S-323	proline-rich kinase	P19836	phosphorylcholine transferase
	81	STNDSLL	S-411	GRK5	P07550	Beta-2 adrenergic receptor
	82	VRTFTHEVV	T-160	CDK7	P23437	Cell division protein kinase 2
	83	SRKMSVQEY	S-73	PKA	P19632	phosducin
	84	LSGLSFKRN	S-103	PKC	P28667	MARCKS-related protein
	85	PTGTTPQRK	T-927	CDK5	P52732	Kinesin-related motor protein Eg5
	86	STLASSFKR	S-889	PKC	Q05586	glutamate (NMDA) receptor subunit zeta 1
	87	TPPKSPSSA	S-552	MAPK,GSK3,CKD	P19332	microtubule-associated protein tau
	88	PAAVSEHGD	S-16	PKC	P06685	Na+/K+ ATPase 1
	89	PVSPSLVQG	S-234	GRK	P08172	muscarinic acetylcholine receptor M2
	90	KKDASDDLD	S-67	CKII	P41035	eukaryotic translation initation factor 2 beta
	91	KSRPSLPLP	S-341	PKA	P19112	fructose-1,6-bisphosphatase
	92	LSVSSLPGL	S-10	CKI	P13834	Glycogen [starch] synthase
	93	SRHSSPHQS	S-71	GSK3, CKII	P13834	Glycogen [starch] synthase
	94	KKPPTPPPE	T-701		P03070	Large T antigen
	95	KVPQTPLHT	T-300	MAPK	P49139	MAP kinase-activated protein kinase 2
	96	PRRSSIRNA	S-304	PKC?	P14598	Neutrophil cytosol factor 1, p47-PHOX
	97	ILDTTGQEE	T-59	Ras	P01117	K-Ras
	98	NDSNYIVKG	Y-809	Fms	P07333	Macrophage colony stimulating factor I receptor
	99	EFLRTSAGS	T-172	AMP-PK	P54645	5'-AMP-activated protein kinase
	100	ERTNSLPPV	S-1617	PKA	P07293	Volt.-dep. L-type calcium channel alpha-1S
	101	IRRASTIEM	S-16	PKA,CaM-II	P07473	Cardiac phospholamban
	102	NFDDYMKSL	Y-19	IR	P07483	Fatty acid-binding protein
	103	GRTGRRNSI	S-8	PKA
	104	ATPIYLDIL	Y-859	TrkC	Q03351	TrkC tyrosine kinase
	105	DMRQTVAVG	T-432	PKC	P04720	Elongation factor 1-alpha 1
	106	GDRFTDEEV	T-134	CKII	P02612	Myosin regulatory light chain 2
	107	GSGSSVTSR	S-38	PKA,PKC	P02542	Desmin
	108	EEPQYEEIP	Y-324	Src	P03079	Middle T antigen
	109	ERRLSLVPD	S-737	PKA,PKG	P13569	cystic fibrosis transmembrane conductance regulator
	110	RRSSSRPIR	S-8	PKA,PKC	P02337	Protamine YI
	111	SKIGSTENL	S-579	CK,GSK3,PKA,P110K,MARK	P10636	microtubule-associated protein tau
	112	NDMTSL	S-283	Tropomyosin specific kinase	P02558	Tropomyosin 1 alpha
	113	AARLSLTDP	S-191	PKA	P13224	platelet glycoprotein IB
	114	ARRSTTDAG	T-117	PKA	P01233	Choriogonadotropin beta
	115	DLKDTKYKL	T-1823	MHCK	P08799	myosin II heavy chain
	116	GAFSTVKGV	T-489	RK	P28327	rhodopsin kinase
	117	RGRASSHSS	S-403	PKC	P02545	Lamin A/C
	118	RKRSRAEF	S-32	PKA	P02278	Histone H2B
	119	LRAASLG	S-43	PKA	P30613	Red cell/liver pyruvate kinase
	120	RRRQSVLNL	S-768	PKA,PKG	P13569	cystic fibrosis transmembrane conductance regulator
	121	SIDEYFSEQ	Y-481	Tyk2	P17181	Interferon receptor
	122	EESESD	S-514	CKII	Q01827	synaptic vesicle amine transporter
	123	RRRS	s-20	PKA	P02646	Troponin I
	124	TAYGTRRHL	T-184	PKC	P26932	calponin alpha and beta
	125	TRRISQTSQ	S-2809	CaM-II	P30957	ryanodine receptor
	126	VTPRTPPPS	T-97	MAPK	P02687	Myelin basic protein
	127	REVSSLKSK	S-1915	PKC	P14105	myosin heavy chain
	128	PEETQTQD	T-4	ds-DNA	P07900	HSP90-alpha
	129	KKQISVR	S-15	PhK,PKA	P11217	glycogen phosphorylase
	130	WLTKSPDGN	S-491	CDK	Q62736	Caldesmon
	131	SRRSSLGSL	S-1854	PKA	P07293	Volt.-dep. L-type calcium channel alpha-1S
	132	PETVYEVAG	Y-483	Src	Q01406	Cortactin
	133	QEPGSGPPE	S-351	cAMP?	P30936	somatostatin receptor type 3
	134	SVSSSPIKE	S-664	CDK	P08153	transcriptional factor SWI5
	135	TRLHSLRER	S-10		P04712	Sucrose synthase 1
	136	PKEVYDVML	Y-825	TrkC	Q03351	TrkC tyrosine kinase
	137	PRTPGGRR	S-97??	MAPK	P02687	Myelin basic protein
	138	KLSPSPSSR	S-392	CDK	P20700	lamin B1
	139	LEKKYVRRD	Y-706	CSF-R,Fms	P09581	macrophage colony stimulating factor 1 receptor
	140	QASSTPLSP	T-19	CDK1	P02545	Lamin A/C
	141	SRRDSLFVP	S-610	PKA	P04775	Sodium channel protein type II alpha
	142	KQPIYIVME	Y-424	Fps/Fes	P00541	Tyrosine-protein kinase transforming protein Fps
	143	LLQDSVDFS	S-82	CaM-II	P20152	vimentin
	144	QLSTSEENS	S-146	CKI	P02663	Alpha-S2 casein
	145	KIQASFRGH	S-36	PKC	P35722	neurogranin
	146	NKGASQAGM	S-215	PKC, CaM-II	P26932	calponin alpha and beta
	147	EIVESLSSS	S-30	CKI	P02666	Beta casein
	148	ESSNYMAPY	Y-771	PDGFR	P09619	platelet-derived growth factor receptor
	149	KRPSKRAKA	S-7	PKC	P02687	Myelin basic protein
	150	NRAITARRQ	T-11	PK	P02643	Troponin I
	151	GSRPSESNG	S-243	PKA	P06624	Lens fiber major intrinsic protein
	152	DAHKSKRQH	S-624	CKII	P14164	transcription factor BAF1
	153	DSLIYDDGL	Y-1029	Ret	P07949	Probable receptor with tyrosine-protein kinase activity
	154	GGRDSRSGS	S-160	PKA,PKC	P02687	Myelin basic protein
	155	GVERSVRPT	S-972	PK	P18688	phosphorylase b kinase alpha
	156	EGVKSDQAE	S-536	Erk1,2	P12839	neurofilament triplet M
	157	ESLSSSEES	S-33	CKI	P02666	Beta casein
	158	RVRMSADAM	S-117	PKA	P02643	Troponin I
	159	SNPTYSVMR	Y-250	Src	P12906	Middle T antigen
	160	SSKRAK	S-2	PKC	P02612	Myosin regulatory light chain 2
	161	AGDGSDEEV	S-1944	PKC	P35579	myosin heavy chain
	162	AVDRYIAIT	Y-132	IR	P04274	Beta-2 adrenergic receptor
	163	DPLLTYRFP	T-480	PKC	P02545	Lamin A/C
	164	GENIYIRHS	Y-627	EGFR	P11171	Erythrocyte protein 4.1
	165	RLSPSPTSQ	S-392	CDK	P11516	lamin C
	166	RKESYSV	S-36	PKA	P02278	Histone H2B
	167	PLSRTLS	S-3	CKI	P13834	Glycogen [starch] synthase
	168	RSRASTPPA	S-47	GSK3	P00515	cAMP-dependent protein kinase II (PKA)
	169	SLSSSEESI	S-34	CKI	P02666	Beta casein
	170	LRRASLAG	S-43	PKA	P30613	Red cell/liver pyruvate kinase
	171	ADSESEDEE	S-76	CKII	P00515	cAMP-dependent protein kinase II (PKA)
	172	THERSPSPS	S-329	proline-rich kinase	P19836	phosphorylcholine transferase
	173	TVTRSYRSV	S-625	PKC	P02545	Lamin A/C
	174	YETDYYRKG	Y-1189	IR	P06213	Insulin receptor
	175	RKQISVRGL	S-15	PhK	P11217	glycogen phosphorylase
	176	AGTTYAL	T-3	MHCK		myosin heavy chain IA (fragment)
	177	LRRASVA	S-43	PKC	P12928	pyruvate kinase,
	178	YRGYSLGNW	S-42	PKA	P00698	Lysozyme C
	179	SSLKSRKRA	S-39		P22613	spermatid nuclear transition protein 1
	180	PMRRSVSEA	S-8	PKA	P16386	hormone sensitive lipase
	181	RSKRSGSV	S-26	PKA	P12798	phosphorylase b kinase beta
	182	TEGQYQQQP	Y-503	CSK	P42683	proto-oncogene tyrosine-protein kinase Lck
	183	TTPLSPTRL	S-22	CDK1	P20700	lamin B1
	184	PQPEYVNQP	Y-1139	erbB2,EGF	P04626	Receptor tyrosine-protein kinase erbB-2, Her2,Neu,Her1?
	185	VKRGISGL	S-47	H4-PK-I,PKA	P02304	Histone H4
	186	KRKQISVRG	S-15	PhK	P11217	glycogen phosphorylase
	187	LPVPSTHIG	S-50	PKG	P00516	cGMP-dependent protein kinase (PKG)
	188	QRRHSLEPP	S-17	PKA	P00526	proto-oncogene tyrosine-protein kinase Src
	189	SRTLSVSSL	S-7	AMP-PK,CKI,PKA,PK	P13834	Glycogen [starch] synthase
	190	KRPSERAKA	S-7	PKC	P02687	Myelin basic protein
	191	LRGRSFMNN	S-376	PKA	P00511	6-phosphofructokinase
	192	QRVSSYRRT	S-12	PKC	P02542	Desmin
	193	HDLSSEMFN	S-64		P01239	Prolactin
	194	KRPSRRAKA	S-7	PKC	P02687	Myelin basic protein
	195	EDNEYTARP	Y-413	Src	P31693	proto-oncogene tyrosine-protein kinase Src
	196	ENAPSSTSS	S-1266	CKII	P06786	DNA topoisomerase II
	197	HMRSSMSGL	S-77	PKA	P11497	acetyl-CoA carboxylase
	198	LDRSSHAQR	S-1333	IR	P06213	Insulin receptor
	199	GKEIYNTIR	Y-460	PDGFR,EGFR	P20936	Ras p21 activator protein
	200	APATPGGRR	T-97	MAPK	P02687	Myelin basic protein
	201	DEEESEEAK	S-111	CKII	P34826	elongation factor 1-beta
	202	FFKKSKIST	S-697	PKA	Q13002	glutamate receptor 6
	203	GMGTSVERA	S-232	PDK	P08559	pyruvate dehydrogenase E1
	204	DYDSSDIED	S-468	CKII	Q03017	cactus
	205	EKRASGQAF	S-15	PKA	P16949	stathmin
	206	RRAVSELDA	S-18	CaM-II	P17289	Tyrosine 3-monooxygenase
	207	SDGGYMDMS	Y-740	PDGFR	P09619	platelet-derived growth factor receptor
	208	NWHMTPPRK	T-316	CDK	P13681	serine/threonine protein phosphatase PP1
	209	RRASI	S-43	PKA,PKC	P12928	pyruvate kinase,
	210	AKKGSEQES	S-10		P00517	cAMP-dependent protein kinase (PKA)
	211	DDEMTGYVA	T-180	MEK	P47811	Mitogen-activated protein kinase p38
	212	ETDYYRKGG	Y-1190	IR	P06213	Insulin receptor
	213	YVTTSTRTY	S-33	PKC	P20152	vimentin
	214	SPQPSRRGS	S-12	PKA,GSK3	Q16821	protein phosphatase 1
	215	RRAASVA	S-43	PKA,PKC	P12928	pyruvate kinase,
	216	RPSESNGQP	S-245	PKA	P06624	Lens fiber major intrinsic protein
	217	SASTTPVKK	T-46		P10156	histone H1
	218	NSYGSRRGN	S-711	PKC	Q63270	iron-responsive element binding protein
	219	LRRASL	S-5	PKA	P12928	pyruvate kinase,
	220	SSTDSADSG	S-231		P03255	Early E1A
	221	TKSGSTTKN	S-209	MNK1	P06730	Eukaryotic translation initiation factor 4E
	222	VETTYADFI	Y-7	EGFR	P04541	cAMP-dependent protein kinase inhibitor alpha
	223	YSFTTTAER	T-202	AFK	P02576	Actin
	224	SPFKYQSLL	Y-141	IR	P04274	Beta-2 adrenergic receptor
	225	RKRSAAE	S-32	PKA,PKG	P02278	Histone H2B
	226	VIKRSPRKR	S-646	CDK	P08153	transcriptional factor SWI5
	227	SPVKSPEAK	S-506		P12839	neurofilament triplet M
	228	LRRASVAQL	S-43	PKC	P12928	pyruvate kinase,
	229	PRMPSLSVP	S-1776	PKA	P02719	Sodium channel protein
	230	SSPVYQDAV	Y-430	Src	Q01406	Cortactin
	231	TKDTYDALH	Y-153		P24161	T-cell surface glycoprotein CD3 zeta
	232	LRSPSWEPF	S-15	PKA,PKC	P14602	Heat Shock Protein 27
	233	PSLPTPPTR	T-208		P19332	microtubule-associated protein tau
	234	KASASPRRK	S-29	sperm-specific	P02256	Histone H1
	235	KRRDYLDLA	Y-1015	Ret	P07949	Probable receptor with tyrosine-protein kinase activity
	236	PAPAVRASDRA			P02646	Troponin I
	237	QSRASDKQT	S-148	PKC	P09693	T-cell surface glycoprotein CD3 gamma
	238	KGQESFKKQ	S-227	PKC	P06748	Nucleophosmin
	239	KRSGSVYEP	S-26	PKA	P12798	phosphorylase b kinase beta
	240	KRAQISVRGL	S-15	PhK	P11217	glycogen phosphorylase
	241	HSSQSQGGG	S-409	PKA,PKC	P11516	lamin C
	242	MAEAYSEIG	Y-122	Lck/Fyn	P20963	T-cell surface glycoprotein CD3 zeta
	243	EEESSYSYE	S-117		P20338	RNA polymerase alpha
	244	EQPGSDDED	S-303	CKII	P00860	Ornithine decarboxylase
	245	IEQFSTVKG	S-484	GRK5	P43249	G protein-coupled receptor kinase 5
	246	MLDHSESTK	S-226		P27573	myelin
	247	GPRTTRAQG	T-58	PKG	P00516	cGMP-dependent protein kinase (PKG)
	248	AQDTYLVLD	Y-368	Lyn,JAK2	P19235	Erythropoietin Receptor
	249	DIPESQMEE	S-29	CK	P02730	Band 3 anion transport protein
	250	FPRASFGSR	S-29	PKA	P02542	Desmin
	251	GRKASGSSP	S-1762	PAK2, CaM-II	P11799	myosin light chain kinase
	252	EDVGSDEEE	S-262	CKII	P07900	HSP90-alpha
	253	EPAVSPLLP	S-569	CDK1	P00520	Tyrosine-protein kinase Dash/Abl
	254	RRRASQLKI	S-434	PKC	P47870	gamma-aminobutyric-acid receptor beta-2
	255	SFTTTAERE	T-203	AFK	P02576	Actin
	256	PLSRTL	S-3	CKI	P13834	glycogen synthase
	257	SGRGK	S-1	H4-PK-II	P02304	Histone H4
	258	APRSPGGRR	S-97??	MAPK	P02687	Myelin basic protein
	259	DGERYDEDE	Y-93		P13834	Glycogen [starch] synthase
	260	FKRPTLRRV	T-144	PKC	P08057	troponin I
	261	REAEYEPET	Y-477	Src	Q01406	Cortactin
	262	DRVYIHPF	Y-37	EGF,Src,IR	P01019	Angiotensinogen
	263	VRRISGL	S-47	H4-PK-I,PKA	P02304	Histone H4
	264	RRKGTDVNV	T-215	PKA	P04083	Annexin I
	265	SETKTEEEE	T-1258	CKII	P06786	DNA topoisomerase II
	266	PQRATSNVF	T-18	MLCK	P24844	Myosin regulatory light chain 2
	267	RRGSV	S-43,S-247	PKA	P12928	pyruvate kinase or palladin
	268	STSKSESSQ	S-244	S6K,PKC	P10660	40S ribosomal protein S6
	269	TRAPSRTAS	S-450	MFPK	P16638	ATP-citrate (pro-S-) lyase
	270	VPRTPGGRR	T-97	MAPK	P02687	Myelin basic protein
	271	RASSSRSVR	S-405	PKC	P20700	lamin B1
	272	SPSSSPASL	S-347		P19836	phosphorylcholine transferase
	273	RVYVHPF	Y-37	EGF,Src,IR	P01019	Angiotensinogen
	274	VRRVSDDVR	S-153	PKA	P04177	Tyrosine 3-monooxygenase
	275	SRKMSIQEY	S-73	PKA	P20942	phosducin
	276	LSGFSFKKS	S-162	PKC	P30009	myristolated alanine-rich C-kinase substrate
	277	PSSTSSSSI	S-1269	CKII	P06786	DNA topoisomerase II
	278	STGIYEALE	Y-43	Src	P06733	Alpha enolase
	279	TPPKSPSAS	S-226		P19332	microtubule-associated protein tau
	280	LYSSSPGGA	S-55	CDK	P20152	vimentin
	281	PVPKSPVEE	S-608		P12839	neurofilament triplet M
	282	KKASFKAKK	S-4	PKC		trophinin
	283	KSPAKTPVK			P12957	Neurofilament
	284	PLSKTLSVSS			P13834	Glycogen [starch] synthase
	285	SRGKSSSYS	S-576	PKC	P02671	Fibrinogen alpha
	286	KKLGSKKPQ	S-1506	PKC	P04775	Sodium channel protein type II alpha
	287	KTTASTRKV	S-790	PKC	P13569	cystic fibrosis transmembrane conductance regulator
	288	PRRRTRRAS	T-5	PKA	P02335	Protamine YII
	289	IHQRSRKRL	S-315	PKC	P14598	Neutrophil cytosol factor 1, p47-PHOX
	290	NDALSGSGN	S-11	CKI	P38486	galectin-3
	291	EETQTQDQP	T-6	ds-DNA	P07901	HSP90-alpha
	292	ERSQSRKDS	S-400	PKC	P15823	alpha-1B adrenergic receptor
	293	IRQASQAGP	S-603	CaM-II	P09951	synapsins
	294	NFDDYMKEV	Y-19	IR	P04117	Fatty acid-binding protein
	295	GRRQSLIQD	S-39	CaM-II	P17289	Tyrosine 3-monooxygenase
	296	ASFEYTILD	Y-426	JAK2	P19235	Erythropoietin Receptor
	297	DLSTYASIN	Y-1222	IR	P35570	insulin receptor substrate 1
	298	GDNDYIIPL	Y-1021	PDGFR	P09619	platelet-derived growth factor receptor
	299	GSESTEDQA	T-64	CKII	P02662	Alpha-S1 casein
	300	EENVSVDDT	S-15	CKII	P07260	Eukaryotic translation initiation factor 4E
	301	ERRKSKSGA	S-56	PKA	Q9UBL0	cAMP-regulated phosphoprotein 21
	302	RRSRSRSRS	S-78	RS	P23913	lamin B receptor
	303	SKIGSLDNI	S-356	PKA,GSK3	P10636	microtubule-associated protein tau
	304	NDITSL	S-283	tropomyosin kinase	P02560	Tropomyosin beta
	305	AARGSFDAS	S-21	RK	P28327	rhodopsin kinase
	306	ARNDSVTVA	S-44	PKA	P15336	cAMP response element-binding protein CRE-BP1
	307	DLFGSDEED	S-89	CKII	P12262	elongation factor 1-beta
	308	FSSRSYTSG	S-23		P05787	Keratin 8
	309	RGKSSSYSK	S-577	PKC	P02671	Fibrinogen alpha
	310	RKRSRAEA	S-32	PKA,PKG	P02278	Histone H2B
	311	LKRASLG	S-5	PKA,H4-PK	P12928	pyruvate kinase,
	312	RRRPTPATL	T-35	PKA	P01099	Protein phosphatase inhibitor 1
	313	SIADTFVGT	S-363		P06784	Serine/threonine-protein kinase STE7,MAP2K5
	314	LRRNSI	S-660	PKA	P13569	cystic fibrosis transmembrane conductance regulator
	315	RRRRASVA	S-43	PKA,PKC,PK	P12928	pyruvate kinase,
	316	TATDYHTTS	Y-46	CK	P02730	Band 3 anion transport protein
	317	TRRASRPVR	S-9	PKA	P02335	Protamine YII
	318	VSSSSYRRM	S-9	PKC	P20152	vimentin
	319	REVSSLKNK	S-1917	PKC	P35579	myosin heavy chain
	320	LSYRRYSL	S-7
	321	KKKASVA			P12928	pyruvate kinase,
	322	WKRTSMKLL	S-1627	PKA	P15381	dihydropyridine-sensitive calcium channel
	323	SRRQSVLVK	S-715	PKA	Q13002	glutamate receptor 6
	324	PENDYEDVE	Y-378	Lyn,Syk	P14317	Hematopoietic cell-specific LYN substrate
	325	QEGLYNELQ	Y-110	Lck/Fyn	P20963	T-cell surface glycoprotein CD3 zeta
	326	SVPPSPSLS	S-644		P13834	Glycogen [starch] synthase
	327	TRKVSLAPQ	S-795	PKA,PKG	P13569	cystic fibrosis transmembrane conductance regulator
	328	PKDPSQRRR	S-11	PKC	P00523	proto-oncogene tyrosine-protein kinase Src
	329	KRKQISVR	S-15	PhK	P11217	glycogen phosphorylase
	330	KLRRSSSVG	S-381	PKA,PKC	P02718	Acetylcholine receptor protein delta
	331	LDPLSEPED	S-12	CKII	P04625	Thyroid hormone receptor alpha
	332	QAGMTAPGT	T-220		P26932	calponin alpha and beta
	333	SRRASRPVR	S-10	PKA,PKC	P02336	Protamine Z
	334	KPGFSPQPS	S-8	GSK3	S04004
	335	LLPMSPEEF	S-727		P42224	Signal Transducer and Activator of Transcription 1
	336	QLNDSSEEE	S-31	CKII	P03129	E7 protein
	337	KGGSYSQAA	Y-344	Src	P01889	HLA class I histocompatibility antigen B7
	338	NIYISPLKS	S-807	CDK1	P06400	Retinoblastoma-associated protein
	339	EIRVSINEK	S-338	PKA	P00517	cGMP-dependent protein kinase (PKG)
	340	ESRISLPLP	S-411	vimentin	P20152	vimentin
	341	KRPSIRAKA	S-7	PKC	P02687	Myelin basic protein
	342	NPGFYVEAN	Y-783	EGFR,Lyn,Syk,Hck,Src	P08487	1-phosphatidylinositol-4,5-bisphosphate phosphodiesterase
	343	GSRGSGSSV	S-35	PKA	P02542	Desmin
	344	DAGASPVEK	S-99	PKC	P12624	myristolated alanine-rich C-kinase substrate (MARCKS)
	345	DRRVSVAAE	S-95	PKA	P00515	cAMP-dependent protein kinase II (PKA)
	346	GGRASDYKS	S-131	PKA,PKC	P02687	Myelin basic protein
	347	GVDTYVEMR	Y-723	CSF1R	P07333	Macrophage colony stimulating factor I receptor
	348	EGTHSTKRG	S-618	PKC	P02671	Fibrinogen alpha
	349	ESLESYEIN	S-28		P07507	Matrix Gla-protein
	350	RVRKTKGKY	T-710	PKC	P19490	glutamate (NMDA) receptor subunit zeta 1
	351	SNPEYLSAS	Y-999	IR	P06213	Insulin receptor
	352	RRSTVA	T-21	PKC	P02322	Protamines Z1 and Z2
	353	AEPGSPTAA	S-116		P12624	myristolated alanine-rich C-kinase substrate (MARCKS)
	354	AVDGYVKPQ	Y-694	Lyn,Src,JAK2	P42229	Signal Transducer and Activator of Transcription 5
	355	DPGVSYRTR	S-300	PDK	P08559	pyruvate dehydrogenase E1
	356	GEINTEDDD	T-381	CKII	P31235	calsequestrin
	357	RLSISTESQ	S-1020	AMP-PK	P18688	phosphorylase b kinase alpha
	358	RKEISVR	S-15	PKA,PhK	P11217	glycogen phosphorylase
	359	PGSPQKR	S-3	sperm-specific	P02256	Histone H1
	360	RSGYSSPGS	S-189	GSK3,CDK	P19332	microtubule-associated protein tau
	361	SLRASTSKS	S-240	S6K	P10660	40S ribosomal protein S6
	362	VRKISGL	S-47	H4-PK-I,PKA	P02304	Histone H4
	363	ADGVYAASG	Y-368	Fes	P00543	Tyrosine-protein kinase transforming protein Fes
	364	TGFLTEYVA	T-183	MEK	P27703	Mitogen-activated protein kinase
	365	TVSTSLGHS	S-311	GRK	P08172	muscarinic acetylcholine receptor M2
	366	YDKEYYSVH	Y-1252	Met	P08581	Receptor tyrosine kinase for hepatocyte growth factor
	367	RKLKSQGTR	S-8		P22613	spermatid nuclear transition protein 1
	368	NRKPSKDKD	S-366	PKC	P18507	Gamma-aminobutyric-acid receptor gamma
	369	LRRASPG
	370	YMAPYDNYV	Y-775	PDGFR	P09619	platelet-derived growth factor receptor
	371	SSKAYGNGY	Y-350	IR	P04274	Beta-2 adrenergic receptor
	372	PLTPSGEAP	S-695	EGFR	P00533	EGF Receptor (inh)
	373	RRRRPTPA			P12928	pyruvate kinase,
	374	TEGQYQPQP	Y-504		P06239	Proto-oncogene tyrosine-protein kinase Lck
	375	TSSSSIFDI	S-1272	CKII	P06786	DNA topoisomerase II
	376	PPSPSLSRH	S-644		P13834	Glycogen [starch] synthase
	377	SSKRAKAK	S-1	PKC	P02612	Myosin regulatory light chain 2
	378	KRKNSILNP	S-700	PKA,PKG	P13569	cystic fibrosis transmembrane conductance regulator
	379	LNRMSFASN	S-1200	AMP-PK,PKA	P11497	acetyl-CoA carboxylase
	380	QRHGSKYLA	S-12	PKA,PKC	P02686	Myelin basic protein
	381	SRTASFSES	S-454	PKA	P16638	ATP-citrate (pro-S-) lyase
	382	KRPSDRAKA			P02687	Myelin basic protein
	383	LRGPSWDPF	S-15	MAPKAPK2	P04792	Heat Shock Protein 27
	384	QRSTSTPNV	S-259	AMP-PK,PKB	P04049	RAF proto-oncogene ser/thr-protein kinase
	385	HDALSGSGN	S-11	CKI	P17931	galectin-3
	386	KRPSQRAKY			P02687	Myelin basic protein
	387	EDNEYTARE	Y-411	Hck	P08631	Tyrosine-protein kinase Hck
	388	ENAFSPSRS	S-249	CDK	Q62736	Caldesmon
	389	HKSGYLSSE	Y-145	EGFR	P15311	Connection of cytoskeletal structure to plasma membrane
	390	LAYESHESM	S-22		P08494	matrix Gla-protein
	391	GHQGTVPSD	T-393	GRK5	P07550	Beta-2 adrenergic receptor
	392	ANDEYFIRK	Y-379		P02712	Acetylcholine receptor protein beta
	393	DEASTTVSK	T-335	PKC	P02699	Rhodopsin
	394	FEARYQQPF	Y-1254	EGFR	P19174	1-phosphatidylinositol-4,5-bisphosphate phosphodiesterase gamma
	395	GLLRSWNDP	S-120		P01239	Prolactin
	396	DTVTSPQRA	S-71	CDK5	P00523	proto-oncogene tyrosine-protein kinase Src
	397	EKHHSIDAQ	S-15		P04711	Phosphoenolpyruvate carboxylase 1
	398	RRASTIEMP	T-17	PKA,CaM-II	P07473	Cardiac phospholamban
	399	SDEESNDDS	S-401	CKII	P12637	calsequestrin
	400	NVFSSPGGT	S-682	CDK	P12957	Actin and myosin binding protein
	401	RRASF			P12928	pyruvate kinase,
	402	AKGGTVKAA	T-6	PKC	P08132	annexin IV
	403	DDEITQDEN	T-302	GRK	P08172	muscarinic acetylcholine receptor M2
	404	ETDDYAEII	Y-397	FAK	P34152	Focal adhesion kinase
	405	YTTNSPSKI	S-522	CDK	P08153	transcriptional factor SWI5
	406	SPLKSPYKI	S-811	CDK1	P06400	Retinoblastoma-associated protein
	407	RKRTRKE			P02278	Histone H2B
	408	RPPGFTPFR
	409	SASGTPNKE	T-468	CDK	Q62736	Caldesmon
	410	NSVDTSSLS	T-132		P13834	Glycogen [starch] synthase
	411	LRANSI			P13569	cystic fibrosis transmembrane conductance regulator
	412	SSSSSPSRR	S-71	CDK	P23913	lamin B receptor
	413	TKSASFLKG	S-262	CDPK	P08995	nodulin-26,RIO kinase 3,HIP-55
	414	VESLSSSEE	S-32	CKI	P02666	Beta casein
	415	YRRNSVRFL	S-328		P14598	Neutrophil cytosol factor 1, p47-PHOX
	416	SPALTGDEA	T-502	CKII	P35570	insulin receptor substrate 1
	417	RKQITVR	S-15	PhK	P11217	glycogen phosphorylase
	418	VHNRSKINL	S-871	AMP-PK	P51639	HMG-CoA reductase
	419	SPVHSIADE	S-356	PKA	P19112	fructose-1,6-bisphosphatase
	420	LRRASLGAF
	421	PRKGSPRKG	S-18	sperm-specific	P06146	Histone H2B.2
	422	SSPGSPGTP	S-193		P19332	microtubule-associated protein tau
	423	TKAASEKKT	S-204	PKC	P10522	myelin
	424	LRRSSSVGY	S-382	PKA,PKC	P02718	Acetylcholine receptor protein delta
	425	PSEKSEEIT	S-116	PKC	Q62048	astrocytic phosphoprotein PEA-15
	426	KAQEYFNIK	Y-393		P02718	Acetylcholine receptor protein delta
	427	KRQSSTSNA	S-700	PKA	P12798	phosphorylase b kinase beta
	428	QKRPSQRSKYL	S-7	PKC	P02687	Myelin basic protein
	429	QSPSSSPTH	S-322		P19836	phosphorylcholine transferase
	430	KGHEYTNIK	Y-542	PDGFR	Q06124	Protein-tyrosine phosphatase 2
	431	KRRSSSYHV	S-687	PKA	P04775	Sodium channel protein type II alpha
	432	KAKQISVRGL	S-15	PhK	P11217	glycogen phosphorylase
	433	HSIYSSDDD	S-11	CKII	P01103	Myb proto-oncogene protein
	434	LVMQTAAGT	T-166		P25323	myosin light chain kinase
	435	EEELYLEPL	Y-918	Abl	P18475	Tyrosine-protein kinase receptor,RAD9,Taim2
	436	EQLSTSEEN	T-145	CKII	P02663	Alpha-S2 casein
	437	IDMESQERI	S-249	DNA-PK	P05412	Transcription factor AP-1,Jun
	438	MILLSELSR	S-48		P12962	eukaryotic translation initation factor 4F
	439	GPAASPAAA	S-80		P12624	myristolated alanine-rich C-kinase substrate (MARCKS)
	440	AQAASPAKG	S-386	CDK1	P18031	Protein tyrosine phosphatase 1B
	441	DHSRSTKAA	S-228		P27573	myelin
	442	FPFHSPSRL	S-19		P02510	Alpha crystallin B
	443	GRILTLPRS	T-1375	PKC	P06213	Insulin receptor
	444	EDVGSDEED	S-254	CKII	P08238	HSP 90-beta
	445	ENTVSTSLG	S-309	GRK	P08172	muscarinic acetylcholine receptor M2
	446	RRQHSYDTF	S-1303	CaM-II	Q00960	glutamate (NMDA) receptor epsilon
	447	SFMMTPYVV	T-183		P45983	Stress-activated protein kinase JNK1
	448	PGTESFVNA	S-391	beta-ARK	P04274	Beta-2 adrenergic receptor
	449	SDEEV	S-1	PK	P02641	Troponin T
	450	APQTPGGRR			P02687	Myelin basic protein
	451	DFPLSPPKK	S-37	CDK1	P54227	stathmin
	452	FKAFSPKGS	S-597	CDK1	P12957	Caldesmon
	453	RDSNYISKG	Y-857	PDGFR	P09619	platelet-derived growth factor receptor
	454	DDEESESD	S-512	CKII	Q01827	synaptic vesicle amine transporter
	455	VKRISGL	S-47	H4-PK-I	P02304	Histone H4
	456	RRKDYPALH	SITE	PKA
	457	SEKKSKGLG	S-237		P27573	myelin
	458	PPSAYGSVK	Y-23	Src	P07355	Annexin II
	459	RRFSV			P12928	pyruvate kinase,
	460	STRRSVRGS	S-671	PKC	P08183	multidrug resistance protein 1
	461	TQSTSGRRR	S-320	PKC	P15336	cAMP response element-binding protein CRE-BP1
	462	VNELSKDIG	S-56	CKI	P02662	Alpha-S1 casein
	463	RAGETRFTD	T-54	CaM-III	P13639	elongation factor 3
	464	SPSPSFRWP	S-333	PKC	P19836	phosphorylcholine transferase
	465	RVSGSRR	S-572	PKC	P11516	lamin C
	466	VRLRSSVPG	S-71		P20152	vimentin
	467	SRKLSDFGQ	S-16	PKA	P04176	Phenylalanine-4-hydroxylase
	468	LSGFSFKKN	S-169	PKC	P29966	myristolated alanine-rich C-kinase substrate
	469	PSRRSRSRS	S-76	RS	P23913	lamin B receptor
	470	STDYYREGP	Y-710	TrkC	Q03351	TrkC tyrosine kinase
	471	TPAISPSKR	S-99		P33316	deoxyuridine 5'-triphosphate nucleotidohydrolase
	472	LVVASAGPT	S-156		P20338	RNA polymerase alpha
	473	PVPEYINQS	Y-1092	EGFR	P00533	EGF Receptor
	474	KKAESPVKE	S-666		P12839	neurofilament triplet M
	475	KSLNYIDLD	Y-1172	IR	P35570	insulin receptor substrate 1
	476	KRKQISVRGL	S-15	PhK	P11217	glycogen phosphorylase
	477	SRGDYMTMQ	Y-987	IR	P35570	insulin receptor substrate 1
	478	KKKGSGEDD	S-91	CKII	P12962	eukaryotic translation initation factor 4F
	479	KTSPSSSPA	S-345		P19836	phosphorylcholine transferase
	480	PRRRSSFGI	S-370	PKA	P02714	Acetylcholine receptor protein gamma
	481	IGSVSEDNS	S-25	CaM-II	P11497	acetyl-CoA carboxylase
	482	NAPVSALGE	S-346	GSK3	P01103	Myb proto-oncogene protein
	483	EETPYSYPT	Y-31	Abl,FAK,Src	P49023	Paxillin
	484	ERSPSPSFR	S-331		P19836	phosphorylcholine transferase
	485	IRKYTMRRL	T-686		P04626	Receptor tyrosine-protein kinase erbB-2
	486	NEEESSYSY	S-116		P20338	RNA polymerase alpha
	487	GRRQSLIED	S-40	PKA,PKC,Cam-II	P04177	Tyrosine 3-monooxygenase
	488	ASATSSSGG	S-119		P13834	Glycogen [starch] synthase
	489	DLPMSPRTL	S-727	JAK1,Src	P42227	Signal Transducer and Activator of Transcription 3
	490	GDLQSAEFH	S-103		P01038	Cystatin
	491	GSEEYMNMD	Y-939	IR	P35570	insulin receptor substrate 1
	492	EENTYDEYE	Y-499	Src	Q01406	Cortactin
	493	ERRKSHEAE	S-62	PKA	P54227	stathmin
	494	RRRVTSATR	T-7	PKA	Q28115	glial fibrillary acidic protein
	495	SKDSSKRGR	S-210	PKC,CaM-II	P27573	myelin
	496	MSVEEV	S-2	CKII	P07260	Eukaryotic translation initiation factor 4E
	497	AALESEDED	S-154		P12962	eukaryotic translation initation factor 4F
	498	ARKSTRRSI	T-114	PKC	P08567	pleckstrin
	499	DLFGSDDEE	S-105	CKII	P34826	elongation factor 1-beta
	500	FRRLSISTE	S-1018	AMP-PK,PKA	P18688	phosphorylase b kinase alpha
	501	RGAISAEVY	S-99	PKG	P00514	cAMP-dependent protein kinase (PKA)
	502	RKISASEF	S-92		L16545
	503	LHRASLG
	504	RRRPTPAML	T-34	PKA	P07516	Dopamine- and cAMP-regulated neuronal phosphoprotein
	505	SGYSSPGSP	S-199	MEK1,MAPK14	P19332	microtubule-associated protein tau, RSKB
	506	LGEGTP	T-113		P06702	Calgranulin B
	507	RRLSSLRA	S-235	S6K	P10660	40S ribosomal protein S6
	508	TAESSQAEE	S-204	CKII	P06836	Neuromodulin
	509	TRRASFSAQ	S-230	PKA	P07248	Regulatory protein ADR1
	510	VSRTSAVPT	S-50	PKA	P02542	Desmin
	511	REQLSTSEE	S-144	CKII	P02663	Alpha-S2 casein
	512	LSYRGYSL	S-2	PhK
	513	KASGSSP	S-3	PKA	A25335
	514	VVGGSLRGA	S-378	PKC	P18031	Protein tyrosine phosphatase 1B
	515	SRRPSYRKI	S-133	S6K	P16220	cAMP response element binding protein
	516	PEGDYEEVL	Y-397	Lyn,Syk	P14317	Hematopoietic cell-specific LYN substrate
	517	QEGDTDAGL	T-39	CKII	2144820
	518	SVFSSPSAS	S-462	CDK	Q62736	Caldesmon
	519	TRKISQTAQ	S-2843	PKA,PKG,CaM-II	P11716	ryanodine receptor
	520	PINGSPRTP	S-249	CDK1	P06400	Retinoblastoma-associated protein
	521	KQISVRGL	S-15	PhK	P11217	glycogen phosphorylase
	522	KLINSIADT	S-359		P06784	Serine/threonine-protein kinase STE7,MAP2K5
	523	LDDQYTSSS	Y-518		P24604	Tyrosine-protein kinase Tec
	524	PYDNYVPSA	Y-778		P09619	platelet-derived growth factor receptor
	525	SRQLSSGVS	S-82	MAPKAPK2	P04792	Heat Shock Protein 27
	526	KNIVTPRTP	T-94	MAPK	P02687	Myelin basic protein
	527	LKLASPELE	S-73	CDK,CKII	P05412	Transcription factor AP-1,Jun
	528	QLIDSMANS	S-217	Raf1	Q02750	mitogen-activated protein kinase kinase 1
	529	IVYKSPVVS	S-396		2144820
	530	NGYISAAEL	S-101	CKII	P02593	Calmodulin
	531	EILNSPEKA	S-185		P29358	14-3-3 protein beta
	532	ESPESTEIT	S-126		P08833	insulin-like growth factor binding protein 1
	533	KRPSHRAKA			P02687	Myelin basic protein
	534	NNYVYIDPT	Y-570	Kit	P10721	Mast/stem cell growth factor receptor
	535	GSPRTPRRG	T-252	CDK1	P06400	Retinoblastoma-associated protein
	536	DADEYLIPQ	Y-1016	EGFR	P00533	EGF Receptor
	537	DRLVSARSV	S-1003	PKC	P08581	Receptor tyrosine kinase for hepatocyte growth factor
	538	GGLTSPGLS	S-431	MAPK,CaM-II	P05787	Keratin 8
	539	GTVPSDNID	S-396	GRK2,GRK5	P07550	Beta-2 adrenergic receptor
	540	EGSAYEEVP	Y-472	EGFR	P08487	1-phosphatidylinositol-4,5-bisphosphate phosphodiesterase
	541	ESIISQETY	S-31	CKI	P02663	Alpha-S2 casein
	542	RVRKSKGKY	S-717	PKC,PKG	P19491	glutamate receptor 2
	543	SNDSTSVSA	T-287	GRK	P08172	muscarinic acetylcholine receptor M2
	544	RRPTVA			P01099	Protein phosphatase inhibitor 1
	545	AEPDYGALY	Y-771	EGFR	P19174	1-phosphatidylinositol-4,5-bisphosphate phosphodiesterase gamma
	546	AVASSPSKA	S-26		P12624	myristolated alanine-rich C-kinase substrate (MARCKS)
	547	DPGTSYRTR	S-296	PDK	P26267	pyruvate dehydrogenase E1
	548	GEGTYGVVY	T-14,Y-14	WEE1,MYT1	P13863	Cell division protein kinase 1
	549	RLRLSPSPT	S-390	CDK	P11516	lamin C
	550	RKASRKE			P02278	Histone H2B
	551	LRRWSLG
	552	RRVTSATRR	S-8	PKA,PKC	Q28115	glial fibrillary acidic protein
	553	SLQASIVTD	S-113		P16051	guanine nucleotide-binding protein alpha
	554	RRATPA			P12928	pyruvate kinase,
	555	ADGIYAASG	Y-500	Fes	P00542	Tyrosine-protein kinase transforming protein Fes
	556	TGDTYTAHA	Y-393	Abl	P00520	Tyrosine-protein kinase Dash/Abl
	557	TVSKTETSQ	T-340	RK	P02699	Rhodopsin
	558	WTSDTQGDE	T-232	CKI	P29361	14-3-3 protein zeta
	559	RKFSSARPE	S-7	PKA	P02719	Sodium channel protein
	560	KKKKASVA			P12928	pyruvate kinase,
	561	LRRASLG	S-5
	562	YKNDYYRKR	Y-2131	Ros	P08941	Ros proto-oncogene tyrosine kinase
	563	SSEITTKDL	T-12	CKII	P01252	Prothymosin
	564	PLSRTLSVS	S-7	AMP-PK,CKI,PKA,PK	P13834	glycogen synthase
	565	LRRASLRG
	566	TEGQYELQP	Y-494		P16277	Tyrosine-protein kinase Blk
	567	TSPSSSPAS	S-346		P19836	phosphorylcholine transferase
	568	PPSAYGSVK	Y-23	Src	P07355	Annexin II
	569	RTKRSGSV	S-26	PKA	P12798	phosphorylase b kinase beta
	570	KRFGSKAHM	S-374	PKA	P29476	nitric-oxide synthase
	571	LNDSSEEED	S-32	CKII	P03129	E7 protein
	572	QRATSNVFA	S-19		P24844	Myosin regulatory light chain 3
	573	SRSRTPSLP	T-212	GSK3	2144820
	574	KRPSARAKA			P02687	Myelin basic protein
	575	LRAPSWIDT	S-59		P02510	Alpha crystallin B
	576	QRRTSVSGE	S-144	PKA	P07278	cAMP-dependent protein kinase
	577	HATPSPPVD	S-357	GSK3	P01103	Myb proto-oncogene protein,Titin
	578	KRPSQRAKA			P02687	Myelin basic protein
	579	EDAESEDEE	S-125		P06748	Nucleophosmin
	580	ENAEYLRVA	Y-1197	EGFR	P00533	EGF Receptor
	581	HKRKSSQAL	S-14	PKA	P03373	Transforming protein erbA
	582	LAYESHESL	S-22		P07507	Matrix Gla-protein
	583	GGVDYKNIH	Y-699		P07333	Macrophage colony stimulating factor I receptor
	584	ALRPSTSRS	S-46	PKA	P20152	vimentin
	585	DEAATKTQT	T-1833	MHCK	P08799	myosin II heavy chain
	586	FARKSTRRS	S-113	PKC	P08567	pleckstrin
	587	GLGESRKDK	S-214	PKC	P10522	myelin
	588	DTHRTPSRS	T-45	CDK	P00523	proto-oncogene tyrosine-protein kinase Src
	589	EKESSNDST	S-283	GRK	P08172	muscarinic acetylcholine receptor M2
	590	RRAISGDLT	S-1700	PKA	P15381	dihydropyridine-sensitive calcium channel
	591	SAYRSVDEV	S-343	BCKDK	P11960	2-oxoisovalerate dehydrogenase alpha
	592	NTVSTSLGH	T-310	GRK	P08172	muscarinic acetylcholine receptor M2
	593	RASLG	S-5
	594	AKDASKRGR	S-181	PKC	P10522	myelin
	595	DDEASTTVS	S-334	PKC	P02699	Rhodopsin
	596	ETAESSQAE	S-203	CKII	P06836	Neuromodulin
	597	YTRFSLARQ	S-24	PKC	P02786	Transferrin receptor protein 1
	598	SPKQSPSSS	S-319		P19836	phosphorylcholine transferase
	599	RKRSRKE	S-32	PKA	P02278	Histone H2B
	600	RPPGFSPFR	S-6
	601	SARVYENVG	Y-580	PDGFR	Q06124	Protein-tyrosine phosphatase 2
	602	NRSASEPSL	S-621	AMP-PK,PKA	P04049	RAF proto-oncogene ser/thr-protein kinase
	603	KGYSLG			P00698	Lysozyme C
	604	SSSSSPKAE	S-133		P12624	myristolated alanine-rich C-kinase substrate (MARCKS)
	605	TKKTSFVNF	S-218	PKA	P41035	eukaryotic translation initation factor 2 beta
	606	VEPLTPSGE	T-693	ERK1,ERK2,PK	P00533	EGF Receptor
	607	YRLPSNVDQ	S-122		P02470	Alpha crystallin A
	608	SPAISIHEI	S-985	PhK	P18688	phosphorylase b kinase alpha
	609	RKQISVR	S-15	PhK	P11217	glycogen phosphorylase
	610	VGWPTVRER	T-15	PKC	P03406	Nef
	611	QTYRSFHDL	S-72	PKG	P00516	cGMP-dependent protein kinase (PKG)
	612	LRRASLGAA
	613	PRKGSPKRG	S-23	sperm-specific	P06146	Histone H2B.2
	614	SSPASLSRA	S-350		P19836	phosphorylcholine transferase
	615	TKAASEKKS	S-233	PKC,CaM-II	P27573	myelin
	616	LRRPSDQEV	S-266	PKA	P16236	c-Rel proto-oncogene protein
	617	PSAPSPQPK	S-8	CDK	P04177	Tyrosine 3-monooxygenase
	618	KAKVTGRWK	T-280	PKC	P13789	troponin T
	619	KRPTQRAKY			P02687	Myelin basic protein
	620	PLSRTLSVRSL			P13834	Glycogen [starch] synthase
	621	QSPGSPLEE	S-348	CKII	P14598	Neutrophil cytosol factor 1, p47-PHOX
	622	KGGSYSQAA	Y-344		P01889	HLA class I histocompatibility antigen B7
	623	KRRRSSKDT	S-896	PKC	Q05586	glutamate (NMDA) receptor subunit zeta 1
	624	KAAQISVRGL	S-15	PhK	P11217	glycogen phosphorylase
	625	HRTPSRSFG	S-47		P00523	proto-oncogene tyrosine-protein kinase Src
	626	LSGFSFKKN	S-169	PKC	P29966	myristolated alanine-rich C-kinase substrate
	627	EEEEYMPME	Y-315	Src	P12906	Middle T antigen
	628	EQFSTVKGV	T-485	GRK5	P43249	G protein-coupled receptor kinase 5
	629	IDKISRIGF	S-419	PKC	P07727	glycine receptor alpha
	630	MHRQETVDA	T-286	CaM-II	P11275	calcium/calmodulin-dependent protein kinase type II alpha
	631	GNHTYQEIA	Y-40	Src	P49023	Paxillin
	632	APVASPAAP	S-62	MAPK	P17599	synapsins IA and IB
	633	DGNNSDEES	S-397	CKII	P12637	calsequestrin
	634	FMTEYVVTR	Y-215	MEK	Q07176	Mitogen-activated protein kinase
	635	GRGLSLSRF	S-109	PKA	P02687	Myelin basic protein
	636	EDTLSDSDD	S-261	CKII	P04198	N-myc proto-oncogene protein
	637	ENQASEEED	S-102	CKII	P07516	Dopamine- and cAMP-regulated neuronal phosphoprotein
	638	RRPTSPVSR	S-219		P03255	Early E1A
	639	SFMDSSGLG	S-57		P10727	anti-sigma F factor antagonist
	640	QKRPSQRSK	S-7	PKA	P02687	Myelin basic protein
	641	SDEEH	S-1		P23301	initation factor 5A
	642	APLTPGGRR			P02687	Myelin basic protein
	643	DEPSTPYHS	T-72	GSK3	P11845	protein phosphatase inhibitor 2
	644	FGSRSLYGL	S-59		P48668	keratin, type II
	645	RDPVTENAV	T-271	GRK	P08172	muscarinic acetylcholine receptor M2
	646	AVRRSDRA	S-20	PKA	P02646	Troponin I
	647	VKRGSGL			P02304	Histone H4
	648	RRKDTPALH	SITE	PKA
	649	SEITTKDLK	T-13	CKII	P01252	Prothymosin
	650	PNVSYIASR	Y-447		P23646	protein kinase shaggy
	651	RRDSV			P12928	pyruvate kinase,
	652	STRRSIRLP	S-117	PKC	P08567	pleckstrin
	653	TPQVSDTMR	S-43	PKA	P13280	glycogenin
	654	VNATYVNVK	Y-1374	Met	P08581	Receptor tyrosine kinase for hepatocyte growth factor
	655	RAAHSIKGG	S-48		P07363	Chemotaxis protein cheA
	656	SPSLSRHSS	S-67		P13834	Glycogen [starch] synthase
	657	RTPPPSG			P02687	Myelin basic protein
	658	VRKRTLRRL	T-678	PKC	P00533	EGF Receptor
	659	SRKGSGFGH	S-233	PKA,PKC	P08033	gap junction beta-1 protein
	660	LSGESDLEI	S-1356	CKII	P06786	DNA topoisomerase II
	661	PSQRSKYLA	S-10	PKA,PKC	P02687	Myelin basic protein
	662	STDEYLDLS	Y-760	FGFR3	P22607	Receptor tyrosine kinase
	663	TNHIYSNLA	Y-936	Kit	P10721	Mast/stem cell growth factor receptor
	664	LSRHSSPHQ	S-70		P13834	Glycogen [starch] synthase
	665	PTRHSRVAE	S-50	PKA	P08928	lamin
	666	KISITSRKA	T-36	ERA	P06616	GTP-binding protein era
	667	KSKISASRK	S-43	PKC	P08057	troponin I
	668	KRKQISVGGL	S-15	PhK	P11217	glycogen phosphorylase
	669	SRALSRQLS	S-78	MAPKAPK2	P04792	Heat Shock Protein 27
	670	KKKFSFKKP	S-92	PKC	P28667	MARCKS-related protein
	671	KTRSSRAGL	S-19	PKA,PKC	P02261	Histone H2A
	672	PAPGSPEPP	S-89		P03255	Early E1A
	673	IGSESTEDQ	S-63	CKII	P02662	Alpha-S1 casein
	674	MRRNSFTPL	S-466	PKA	P26285	fructose-2,6-bisphosphatase
	675	EEQEYVQTV	Y-20	EGFR	P04083	Annexin I
	676	ERRVSNAGG	S-157	PKA,PKG	P50552	vasodilator-stimulated phosphoprotein
	677	IREESPPHS	S-343		P09258	Glycoprotein IV
	678	NDSVYANWM	Y-1096	Ret	P07949	Probable receptor with tyrosine-protein kinase activity
	679	GRRESLTSF	S-1755	PKA,PKG	P29994	inositol 1,4,5-trisphosphate-binding protein
	680	ARVFSVLRE	S-411	CaM-II,PKC	P48452	Ser/Thr potein phosphatase 2B
	681	DLPLSPSAF	S-220	MAPK	P22893	tristetraproline
	682	GDKKSKKAK	S-23	PKC	P06685	Na+/K+ ATPase 1
	683	GSDVSFNEE	S-1423	CKII	P06786	DNA topoisomerase II
	684	EEKGSPLNA	S-352		P18031	Protein tyrosine phosphatase 1B
	685	ERQKTQTKL	T-289	MLCK	P25323	myosin light chain kinase
	686	RRRSSKDTS	S-897	PKC	Q05586	glutamate (NMDA) receptor subunit zeta 1
	687	SKAGSLGNI	S-324	PKA	2144820
	688	MSGDEM	S-2	CKII	P41035	eukaryotic translation initation factor 2 beta
	689	AAATTPAAE	T-172		P07936	neuromodulin (GAP43)
	690	ARKKSSAQL	S-179	PKA	P09526	ras-related protein rap-1b
	691	DKVTSPTKV	S-527	CDK,ERK	Q62736	Caldesmon
	692	FRRFTPDSL	T-17	PKA	P02719	Sodium channel protein
	693	RFTDTRKDE	T-59	CaM-III	P13639	elongation factor 4
	694	RKISASEA			L16545
	695	LARASLG
	696	RRRLSSLRA	S-235	S6K	P10660	40S ribosomal protein S6
	697	SGYISSLEY	S-206	CKII	P00736	Complement C1r
	698	LARNSI			P13569	cystic fibrosis transmembrane conductance regulator
	699	TIAVG	T-1		P06005	Photosystem Q(A)
	700	TADISEDEE	S-362	CKII	P19836	phosphorylcholine transferase
	701	TRQTSVSGQ	S-568	CaM-II	P17599	synapsins IA and IB
	702	VSEEYLDLR	Y-754	FGFR4	P22455	Fibroblast growth factor receptor 4
	703	REQESSGEE	S-120	CKII	P11845	protein phosphatase inhibitor 2
	704	GTKRSGSV			P12798	phosphorylase b kinase beta
	705	NRLQTMKEE	T-199	PKC	P11516	lamin C
	706	VVELSGESD	S-1353	CKII	P06786	DNA topoisomerase II
	707	SRRPSRATW	S-397	PKA	P04004	Vitronectin
	708	PASQTPNKT	T-33	CDK	P00523	proto-oncogene tyrosine-protein kinase Src
	709	QDPVSPSLV	S-232	GRK	P08172	muscarinic acetylcholine receptor M2
	710	STTVSKTET	S-338	PKC	P02700	Rhodopsin
	711	TRKISASEF	S-92	PKA	L16545
	712	PGPQSPGSP	S-345		P14598	Neutrophil cytosol factor 1, p47-PHOX
	713	KQGSGRGL	S-15	PhK	P11217	glycogen phosphorylase
	714	KKSWSRWTL	S-469	PKA	P25107	parathyroid hormone/parathyroid hormone-related peptide receptor
	715	LASSSKEEN	S-23		P01036	Cystatin S
	716	PLRRTLSVA	S-7		P13834	glycogen synthase
	717	SRPSSNRSY	S-25		P20152	vimentin
	718	KNDYYRKRG	Y-3132	Ros	P08941	Ros proto-oncogene tyrosine kinase
	719	LIEDAEYTA	Y-393	Lck,Fyn,Fes,Yes	P06239	Proto-oncogene tyrosine-protein kinase Lck, Fyn, Yes
	720	QKAQTERKS	T-190	PKC	P13789	troponin T
	721	ISTESQPNG	S-1023		P18688	phosphorylase b kinase alpha
	722	NGNNYVYID	Y-567	Kit	P05532	Mast/stem cell growth factor receptor
	723	EIKKSWSRW	S-467	PKA	P25107	parathyroid hormone/parathyroid hormone-related peptide receptor
	724	ESPASDEAE	S-89	CKII	P02316	Nonhistone chromosomal protein HMG-14
	725	KRKSSQALV	S-15	PKA	P03373	Transforming protein erbA
	726	NNMPSSDDG	S-250	GRK	P08172	muscarinic acetylcholine receptor M2
	727	GSPGTPGSR	T-205	CDK1	2144820
	728	AVVRTPPKS	T-231	GSK3	2144820
	729	DRKLSTKEA	S-683	PKA	P08183	multidrug resistance protein 1
	730	GGIRSLNVA	S-113		P08200	isocitrate dehydrogenase
	731	GTRLSLARM	S-34	PKA,PKC	Q28115	glial fibrillary acidic protein
	732	EGNKSPAPK	S-717	CDK1	P12957	Caldesmon
	733	ESHESMESY	S-25		P08493	matrix Gla-protein
	734	RVRISADAM	S-146	PKA	P02646	Troponin I
	735	SNDDSDDDD	S-405	CKII	P12637	calsequestrin
	736	RRPTPA	T-35	PKA	P01099	Protein phosphatase inhibitor 1
	737	AEGSSNVFS	S-13	MLCK	P02609	Myosin regulatory light chain 2
	738	AVADSESED	S-74	CKII	P00515	cAMP-dependent protein kinase II (PKA)
	739	DNPDYQQDF	Y-1172	EGFR	P00533	EGF Receptor
	740	GDVKYADIE	Y-763		P09619	platelet-derived growth factor receptor
	741	RLQDYEEKT	Y-353	EGFR	P15311	Connection of cytoskeletal structure to plasma membrane
	742	FKKSFKL	S-162	PKC	P29966	myristolated alanine-rich C-kinase substrate
	743	LRRPSLG
	744	RRVRSQEPG	S-346		P30936	somatostatin receptor type 4
	745	SLDDSGSAM	S-408	GRK	P15823	alpha-1B adrenergic receptor
	746	RRASVA	S-43	PKC	P12928	pyruvate kinase,
	747	ADDEYAPKQ	Y-434	Src	P00528	Tyrosine-protein kinase Src64B
	748	TESQYQQQP	Y-522	Csk	P08631	Tyrosine-protein kinase Hck
	749	TVKSSKGGP	S-27	PKC	P04083	Annexin I
	750	WTSDSAGEE	S-232	CKI	P27348	14-3-3 protein tau
	751	RKAASVIAK	S-43	PKC	Q06766	DNA polymerase beta
	752	LRRASLDG
	753	LRRASGG
	754	YHTTSHPGT	S-50	CK	P02730	Band 3 anion transport protein
	755	SSEESITRI	S-37	CKI	P02666	Beta casein
	756	PLAGSPVIA	S-370	CDK1	P19138	casein kinase II
	757	LGSPLRRR			P20152	vimentin
	758	TEDQYSLVE	Y-607	Src,IR,PI3K	P27986	PI3-kinase p85-alpha
	759	TRTYSLGSA	S-38	CaM-II	P20152	vimentin
	760	PPSAYATVK	Y-23	Src	P17785	Annexin II
	761	RTKRSGSV	S-26	PKA	P12798	phosphorylase b kinase beta
	762	KREASLDNQ	S-598	PKA	P06593	Phytochrome A
	763	LMDKYHVDN	Y-195		P03264	Early E2A
	764	QQGMTVYGL	T-259		P26932	calponin alpha and beta
	765	SRSRSRSRS	S-80	RS	P23913	lamin B receptor
	766	KRNSSPPPS	S-1178	PKA	P20020
	767	LQRYSSDPT	S-1070	EGFR,Cam-II	P00533	EGF Receptor
	768	QRRTSLTGS	S-1757	PKA	P07293	Volt.-dep. L-type calcium channel alpha-1S
	769	GVRQSRASD	S-145		P09693	T-cell surface glycoprotein CD3 gamma
	770	KRPSNRAKA			P02687	Myelin basic protein
	771	EAVTSPRFI	S-31		P04177	Tyrosine 3-monooxygenase
	772	EMTGYVATR	Y-182	MEK	P47811	Mitogen-activated protein kinase
	773	HKIKSGAEA	S-54	PKC	Q06766	DNA polymerase beta
	774	LARRSTTDA	S-116	PKA	P01233	Choriogonadotropin beta
	775	GGTGTPNKE	T-688	CDK1	P12957	Caldesmon
	776	ALGISYGRK	S-46	PKC	P04326	TAT protein
	777	DDSGSAMSG	S-410	GRK	P15823	alpha-1B adrenergic receptor
	778	EYVQTVKSS	T-23	PKC	P04083	Annexin I
	779	GKTDYMGEA	Y-364	IR	P04274	Beta-2 adrenergic receptor
	780	DSTYYKASK	Y-577	FAK	P34152	Focal adhesion kinase
	781	EKEISDDEA	S-225	CKII	P08238	HSP 90-beta
	782	RRADSLQKN	S-138	PKC	Q63270	iron-responsive element binding protein
	783	SAYGSVKAY	S-25	PKC	P07355	Annexin II
	784	NTSSSPQPK	S-315	CDK2,CDK5	P04637	p53
	785	GSRRR	S-53	PKC	P15340	protamine
	786	AKAKTTKKR	T-9	PKC	P02612	Myosin regulatory light chain 2
	787	DDAYSDTET	S-86	CKI	P11845	protein phosphatase inhibitor 2
	788	ESVDYVPML	Y-751	PDGFR	P09619	platelet-derived growth factor receptor
	789	YSTDYYREG	Y-709		Q03351	TrkC tyrosine kinase
	790	SPKKSPRKA	S-22	sperm-specific	P02256	Histone H1
	791	RKRSRKA			P02278	Histone H2B
	792	RPPASPSPQ	S-551	CDK5	P17599	synapsins IA and IB
	793	SARLSAKPA	S-24	PKG	P02316	Nonhistone chromosomal protein HMG-14
	794	NRQSSQARV	S-17	PKA	P06593	Phytochrome A
	795	KEAKSD	S-99	CKII	P02316	Nonhistone chromosomal protein HMG-14
	796	SSSNTIRRP	T-475	PKC	P26285	fructose-2,6-bisphosphatase
	797	TKKQSFKQT	S-686	PKC	P13569	cystic fibrosis transmembrane conductance regulator
	798	VDSAYEVIK	Y-238	Fps/Fes	P00340	L-lactate dehydrogenase M
	799	YRKSSLKSR	S-36		P22613	spermatid nuclear transition protein 1
	800	SNVSSTGSI	S-413	GSK3	2144820
	801	RARSRKE			P02278	Histone H2B
	802	VGPGYLGSG	Y-826	Ret	P07949	Probable receptor with tyrosine-protein kinase activity
	803	QTVKSSKGG	S-26	PKC	P04083	Annexin I
	804	LRMFSFKAP	S-382	PKC	P22300	Gamma-aminobutyric-acid receptor gamma-2
	805	PRHLSNVSS	S-409	PKA	2144820
	806	SSNEYMDMK	Y-719	PI3K	P05532	Mast/stem cell growth factor receptor
	807	THYGSLPQK	S-69	CaM-II	P02687	Myelin basic protein
	808	LRRPSDQAV	S-266	PKA	P01126	Transforming protein rel
	809	PRRNSRASL	S-573	PKA	P04775	Sodium channel protein type II alpha
	810	KAKTTKKRP	T-10		P02612	Myosin regulatory light chain 2
	811	KRPSGRAKA			P02687	Myelin basic protein
	812	PLSKTLSVSSL			P13834	Glycogen [starch] synthase
	813	QSGMTEYVA	T-180	MEK	P16892	Mitogen-activated protein kinase
	814	KGATSDEED	S-1087	CKII	P06786	DNA topoisomerase II
	815	KRRNSEFEI	S-58	PKA	P09810	tryptophan 5-monooxygenase
	816	LTRRASFSAQ	S-230	PKA	P07248	Regulatory protein ADR1
	817	HRQETVEAL	T-287	CaM-II	P08413	calcium/calmodulin-dependent protein kinase type II beta
	818	LRRFSLATM	S-128	PKA	P00176	Cytochrome P450 2B1
	819	EEEAYGWMD	Y-87	Src	P01350	Gastrin
	820	EQESSGEED	S-121	CKII	P11845	protein phosphatase inhibitor 2
	821	IAADSEAEQ	S-99	CKII	P35570	insulin receptor substrate 1
	822	MGEASGAQL	S-369	beta-ARK	P04274	Beta-2 adrenergic receptor
	823	GNGDYMPMS	Y-628	IR	P35570	insulin receptor substrate 1
	824	APRYPGGRR			P02687	Myelin basic protein
	825	DGNKSPAPK	S-497	CDK,ERK	Q62736	Caldesmon
	826	FMTEYVATR	Y-185	MEK	P14681	Mitogen-activated protein kinase
	827	GRASSHSSQ	S-404	S6K	P11516	lamin C
	828	EDSTYYKAS	Y-576	FAK	P34152	Focal adhesion kinase
	829	ENPQYFRQG	Y-516		Q03351	TrkC tyrosine kinase
	830	RRPTPATVA	T-35	PKA	P01099	Protein phosphatase inhibitor 1
	831	SFKLSGFSF	S-166	PKC	P29966	myristolated alanine-rich C-kinase substrate
	832	QEKESERLA	S-379	beta-ARK	P04274	Beta-2 adrenergic receptor
	833	RRVSV			P12928	pyruvate kinase,
	834	APFTPGGRR			P02687	Myelin basic protein
	835	DEKLSEILG	S-143		P20338	RNA polymerase alpha
	836	FGHNTIDAV	T-189		P55013	bumetanide-sensitive sodium-(potassium)-chloride cotransporter 1
	837	RDEEYGYEA	Y-411		P21548	Gamma-aminobutyric-acid receptor gamma-2
	838	AVRRSDAA	S-20	PKA	P02646	Troponin I
	839	TKRSGSV	S-26		P12798	phosphorylase b kinase beta
	840	RRKATQVGE	T-278	PKA,PKG	P50552	vasodilator-stimulated phosphoprotein
	841	SEGDSESGE	S-83		P11831	Serum response factor
	842	PLDRSSHAQ	S-1332		P06213	Insulin receptor
	843	RRASS			P12928	pyruvate kinase,
	844	STPLSPTRI	S-22	CDK1	P02545	Lamin A/C
	845	TPPLSPSRR	S-62	GSK3,ERK	P01106	Myc proto-oncogene protein
	846	VKRISGLIY	S-47	H4-PK-I	P02304	Histone H4
	847	RAAASRARQ	S-349	PKC	P15336	cAMP response element-binding protein CRE-BP1
	848	SPRTPGGRR			P02687	Myelin basic protein
	849	RRRRSVA			P12928	pyruvate kinase,
	850	VRFESIRLP	S-86	PKA	P01233	Choriogonadotropin beta
	851	SRKESYSVY	S-36	PKA	P02278	Histone H2B
	852	LSELSRRRI	S-51		P12962	eukaryotic translation initation factor 4F
	853	PSPSSRVTV	S-395	PKC	P20700	lamin B1
	854	SSVPTPSPL	T-360	CDK1	P19138	casein kinase II
	855	TNEEYLDLS	Y-769		P21802	Fibroblast growth factor receptor 2,Keratinocyte GFR
	856	LSRFSWGAE	S-114	PKC	P02687	Myelin basic protein
	857	PTKRSPTKR	S-10	sperm-specific	P06145	Histone H2B.1
	858	KISASRKLQ	S-45	PKC	P08057	troponin I
	859	KSFGSPNRI	S-170	CDK2	P20911	Cell division protein kinase 7
	860	KRKQISVAGL	S-15	PhK	P11217	glycogen phosphorylase
	861	SQHSTPPKK	T-124	CDK1	P03070	Large T antigen
	862	KKIDSFASN	S-95	PKC	P11497	acetyl-CoA carboxylase
	863	KTETSQVAP	S-343	RK	P02699	Rhodopsin
	864	PAAPSPGSS	S-67	MAPK	P17599	synapsins IA and IB
	865	IGRFSEPHA	S-139		P00517	cGMP-dependent protein kinase (PKG)
	866	MQLKSEIKQ	S-1007	PhK	P18688	phosphorylase b kinase alpha
	867	EEQEYIKTV	Y-9	EGFR	P19619	Annexin I
	868	ERRPSNVSQ	S-623	PKA	P04775	Sodium channel protein type II alpha
	869	IPPHTPVRT	T-373	CDK1	P06400	Retinoblastoma-associated protein
	870	NDSTSVSAV	S-288	GRK	P08172	muscarinic acetylcholine receptor M2
	871	GRPITPPRN	T-320	CDK	P08129	ser/thr protein phosphatase PP1-alpha
	872	ARTKRSGSV	S-26		P12798	phosphorylase b kinase beta
	873	DLPGTEDFV	T-384	GRK2,GRK5	P07550	Beta-2 adrenergic receptor
	874	GALYSGSEG	S-77		P11831	Serum response factor
	875	GRVLTLPRS	T-1376	PKC	P15127	insulin receptor (IR)
	876	EEKESSNDS	S-282	GRK	P08172	muscarinic acetylcholine receptor M2
	877	ERNLSFEIK	S-435	PKA,PKC	Q05209	protein-tyrosine phosphatase G1
	878	RRRRSRRAS	S-6	PKA,PKC	P02336	Protamine Z
	879	SIYSSDDDE	S-12	CKII	P01103	Myb proto-oncogene protein
	880	HGYSLG			P00698	Lysozyme C
	881	AAASFKAKR	S-4	PKC
	882	ARKFSSARP	S-6	PKA	P02719	Sodium channel protein
	883	DKEYYSVHN	Y-1253	Met	P08581	Receptor tyrosine kinase for hepatocyte growth factor
	884	FRKLSFTES	S-576	PKA	I52824
	885	RFHKSSKDS	S-205		P27573	myelin
	886	RAKRSGSV			P12798	phosphorylase b kinase beta
	887	KSESSQK	S-262	S6K	P10660	40S ribosomal protein S6
	888	RRRLSDSNF	S-9	CaM-I,PKA	P09951	synapsins
	889	SGKTSPSSS	S-343		P19836	phosphorylcholine transferase
	890	KSRRTI	T-271	PKC	P01589	Interleukin-2 receptor alpha
	891	TAILE	T-1		P02955	Photosystem Q(B)
	892	SYPLSPLSD	S-505	MAPK	P47712	Cytosolic phospholipase A2
	893	TRQASQAGP	S-605	CaM-II	P17599	synapsins IA and IB
	894	VRVYTHEVV	T-161	CDK7	P24033	Cell division protein kinase 1
	895	RENEYMPMA	Y-298	Src	P03079	Middle T antigen
	896	GRGLSLSR	S-136	PKA	P02686	Myelin basic protein
	897	YIYGSFK	Y-3	p60c-src
	898	VTRSSAVRL	S-65		P20152	vimentin
	899	SRRLSQETG	S-813	PKA,PKG	P13569	cystic fibrosis transmembrane conductance regulator
	900	PASPSPQRQ	S-553	CDK5	P17599	synapsins IA and IB
	901	PWRITDNEL	T-1114		P55013	bumetanide-sensitive sodium-(potassium)-chloride cotransporter 1
	902	STSVSAVAS	S-290	GRK	P08172	muscarinic acetylcholine receptor M2
	903	TRIPSAKKY	S-104	PKC	Q62048	astrocytic phosphoprotein PEA-15
	904	PGGSTPVSS	T-344	CDK1	P19138	casein kinase II
	905	QGTLSKIFK	S-150	PKC	P02687	Myelin basic protein
	906	KKRLSVERI	S-29	PKC	P11388	DNA topoisomerase II alpha
	907	KYRKSSLKS	S-35		P22613	spermatid nuclear transition protein 1
	908	PLSRRLSVA	S-7		P13834	glycogen synthase
	909	SRLHSVRER	S-15		P49036	Sucrose synthase 2
	910	KNDKSKTWQ	S-53	IR	P06730	Eukaryotic translation initiation factor 4E
	911	LGGGTFDIS	T-198	DnaK	P04475	Heat shock protein 70
	912	QHLKSVMLQ	S-19	PKA	P02643	Troponin I
	913	ISQESSEEE	S-90	CKII	P17095	high mobility group protein
	914	NGDASPAAA	S-45		P12624	myristolated alanine-rich C-kinase substrate (MARCKS)
	915	EHVSSSEES	S-24	CKI	P02663	Alpha-S2 casein
	916	ESMESYEVS	S-28		P08494	matrix Gla-protein
	917	KQLASFEIY	S-119		P01036	Cystatin S
	918	NMPSSDDGL	S-251	GRK	P08172	muscarinic acetylcholine receptor M2
	919	GSLKSRKRA	S-39		P17306	spermatid nuclear transition protein 1
	920	AVRRSDRAY	S-20	PKA	P02646	Troponin I
	921	DPTMSKKKK	S-13	PKC	P41035	eukaryotic translation initation factor 2 beta
	922	GGGTSPVFP	S-22	CDK	P02542	Desmin
	923	GSTSTPAPS	T-446	MFPK	P16638	ATP-citrate (pro-S-) lyase
	924	EGGRTVGAG	T-394		P07157	Elongation factor Tu-A and B
	925	ESHESLESY	S-25		P07507	Matrix Gla-protein
	926	RVLESFRAA	S-103	PKC	P15383	volatge-gated potassium channel
	927	SMANSFVGT	S-221	Raf1	P29678	mitogen-activated protein kinase kinase 1
	928	RRPSPA			P12928	pyruvate kinase,
	929	ADSFSLNDA	S-5	CKI	P38486	galectin-3
	930	ATSASPPQK	S-312	CDK2,CDK5	P02340	p53
	931	DNLYYWDQD	Y-1222	erbB2	P04626	Receptor tyrosine-protein kinase erbB-2,Her2
	932	GDSSYKNIH	Y-697	CSF-R,Fms	P09581	macrophage colony stimulating factor 1 receptor
	933	RKRLSQDAY	S-320		P14598	Neutrophil cytosol factor 1, p47-PHOX
	934	ASGSFKL	S-103	PKC	P02253	Histone H1.1
	935	LRRGSLG
	936	RRSVSEAAL	S-10	AMP-PK,CaM-II	P16386	hormone sensitive lipase
	937	SLAMSPRQR	S-67	CDK5,PKC,ERK,Cdc2	P01099	Protein phosphatase inhibitor 1
	938	RRASLG	S-5
	939	AAVDTSSEI	T-7	CKII	P01252	Prothymosin
	940	TESQSLTLT	S-139	PKA	P02666	Beta casein
	941	TTRVTPLRT	T-64	CDK	P02542	Desmin
	942	WTADSGEGD	S-22		P02671	Fibrinogen alpha
	943	RHRDTGILD	T-33	PKA	P02687	Myelin basic protein
	944	NRIYTHQVV	T-176	CDK2	P20911	Cell division protein kinase 7
	945	LRKASLG
	946	YHGHSMSDP	S-293	PDK	P08559	pyruvate dehydrogenase E1
	947	SSEESIISQ	S-28	CKI	P02663	Alpha-S2 casein
	948	PKRGSGKDG	S-54	PKA,PKC	P02687	Myelin basic protein
	949	LGSALRRR			P20152	vimentin
	950	TDEDSDNEI	S-462		P18139	lower matrix phosphoprotein
	951	TRSVSSSSY	S-6	PKA,PKC	P20152	vimentin
	952	PPRRSSIRN	S-303		P14598	Neutrophil cytosol factor 1, p47-PHOX
	953	RTKGSGSV			P12798	phosphorylase b kinase beta
	954	KRAASPRKS	S-10	sperm-specific	P02256	Histone H1
	955	LMAPSEEDH	T-144		P08833	insulin-like growth factor binding protein 1
	956	QNPVYHNQP	Y-1110	EGFR	P00533	EGF Receptor
	957	SRSRSRSPG	S-82	RS	P23913	lamin B receptor
	958	KRKVSSAEG	S-6	PKA	P02316	Nonhistone chromosomal protein HMG-14
	959	LQDDYEDMM	Y-8	CK,Lyn,Syk	P02730	Band 3 anion transport protein
	960	QRRSSEGST	S-1772	PKA	P07293	Volt.-dep. L-type calcium channel alpha-1S
	961	GVLRRASVA			P12928	pyruvate kinase,
	962	KRPSLRAKA			P02687	Myelin basic protein
	963	EASTTVSKT	T-336	PKC	P02700	Rhodopsin
	964	ELSNYIAMG	Y-460	IR	P35570	insulin receptor substrate 1
	965	HHHATPSPP	T-355	GSK3	P01103	Myb proto-oncogene protein
	966	KTETSQVAP	S-343	RK	P02699	Rhodopsin
	967	GGSVTKKRK	T-416	PKC	P11516	lamin C
	968	AKRISGKMA	S-277		P13863	Cell division protein kinase 1
	969	DDPSYVNVQ	Y-427	Fyn,Lck,IR,PDGFR	P29353	Adaptor molecule SHC
	970	EVEKSPVKS	S-502		P12839	neurofilament triplet M
	971	GKSSSYSKQ	S-578	PKC	P02671	Fibrinogen alpha
	972	DSRSSLIRK	S-661	PKC	P08183	multidrug resistance protein 1
	973	EKAKSPVPK	S-603		P12839	neurofilament triplet M
	974	RQRKSRRTI	S-268	PKC	P01589	Interleukin-2 receptor alpha
	975	SAYATVKAY	T-25	PKC	P17785	Annexin II
	976	NTDGSTDYG	S-68	PKA	P00698	Lysozyme C
	977	KRTLR	T-678	PKC	P00533	EGF Receptor
	978	AGPTSARDG	S-161		P20338	RNA polymerase alpha
	979	DAPDTPELL	T-547	CDK	P00520	Tyrosine-protein kinase Dash/Abl
	980	ESSYSYEEI	S-119		P20338	RNA polymerase alpha
	981	YSLGSALRP	S-41	PKC	P20152	vimentin
	982	SPHQSEDEE	S-75		P13834	Glycogen [starch] synthase
	983	RKRSRAE			P02278	Histone H2B
	984	RNASTNDSP	T-413	beta-ARK	P04274	Beta-2 adrenergic receptor
	985	SAELYSNAL	Y-716	PDGFR	P09619	platelet-derived growth factor receptor
	986	NRQLSSGVS	S-86	PKA,PKC	P14602	heat shock protein 28
	987	VGPDSD	S-389	CK2,PKR	P02340	p53
	988	SSSESGAPE	S-13	CKII	P04975	Clathrin light chain B
	989	TKHIYSNLA	Y-934	Kit	P05532	Mast/stem cell growth factor receptor
	990	VDEMYREAP	Y-142	EGFR	P24844	Myosin regulatory light chain 3
	991	YRKGSLKSR	S-36		P17306	spermatid nuclear transition protein 1
	992	SNQEYLDLS	Y-766	FGFR	P11362	Receptor tyrosine kinase
	993	RKISASE	S-92		L16545
	994	VGFMTEYVA	T-183	MEK	P14681	Mitogen-activated protein kinase
	995	QTASSPLSP	S-42	CDK	P08928	lamin
	996	LRKVSKQEE	S-239	PKA,PKG	P50552	vasodilator-stimulated phosphoprotein
	997	PQRATSNVF	T-18		P24844	Myosin regulatory light chain 3
	998	SSNDSTSVS	S-286	GRK	P08172	muscarinic acetylcholine receptor M2
	999	THVASVSDV	S-1215	AMP-PK	P11497	acetyl-CoA carboxylase
	1000	LRRLSTKYR	S-39	PKA,PKC	Q05209	protein-tyrosine phosphatase G1
	1001	PRRDSTEGF	S-11	PKA	P09201	fructose-1,6-bisphosphatase
	1002	KAEEYILKK	Y-381		P02714	Acetylcholine receptor protein gamma
	1003	KRPSFRAKA			P02687	Myelin basic protein
	1004	PTPSAPSPQPKG	S-8	CDK	P04177	Tyrosine 3-monooxygenase
	1005	QRYSSDPTG	S-1071	EGFR,Cam-II	P00533	EGF Receptor
	1006	KEDTYTAHA	Y-313		P03949	Tyrosine-protein kinase abl-1
	1007	KRRLSFSET	S-90		P01582	Interleukin-1 alpha
	1008	KRAKAKTTKKR	T-9	PKC	P02612	Myosin regulatory light chain 2
	1009	HRQETVDAL	T-286	CaM-II	P11275	calcium/calmodulin-dependent protein kinase type II alpha
	1010	LNRMSFASN	S-1200	AMP-PK,PKA	P11497	acetyl-CoA carboxylase
	1011	EEDTYTMPS	Y-407		P34152	Focal adhesion kinase
	1012	EQEEYEDPD	Y-21	CK,Lyn,Syk	P02730	Band 3 anion transport protein
	1013	HVSSSEESI	S-25	CKI	P02663	Alpha-S2 casein
	1014	METPSQRRA	S-5	PKC	P11516	lamin C
	1015	GNFNYVEFT	Y-155	EGFR	P02612	Myosin regulatory light chain 2
	1016	APRTPGGRR			P02687	Myelin basic protein
	1017	DGNGYISAA	Y-99	IR,EGFR	P02593	Calmodulin
	1018	FLTEYVATR	Y-190	MEK	P26696	extracellular signal-regulated kinase 2, p42/44-MAPK
	1019	GRALSTRAQ	S-72	PK,PKC	P02646	Troponin I
	1020	EDRMSLVNS	S-132		P01036	Cystatin S
	1021	ENPEYLGLD	Y-1248	erbB2	P04626	Receptor tyrosine-protein kinase erbB-2
	1022	RRLSSLRAS	S-236	S6K	P10660	40S ribosomal protein S6
	1023	SFKKSFKLS	S-161	PKC	P12624	myristolated alanine-rich C-kinase substrate (MARCKS)
	1024	PSKKYAIKG	Y-12		P16406	Glutamyl aminopeptidase
	1025	RRPSV			P12928	pyruvate kinase,
	1026	APETPGGRR			P02687	Myelin basic protein
	1027	DEEMSETAD	S-174	CKI	P11845	protein phosphatase inhibitor 2
	1028	FFSSSESGA	S-11	CKII	P04975	Clathrin light chain B
	1029	RDDTYTAHA	Y-539	Abl	P00522	Tyrosine-protein kinase Dash/Abl
	1030	APTPGGRR			P02687	Myelin basic protein
	1031	STNDSPL	S-416	beta-ARK	P04274	Beta-2 adrenergic receptor
	1032	RRKASGPPV	S-35	PKA	P02253	Histone H1.1
	1033	SEENSKKTV	S-150	CKI	P02663	Alpha-S2 casein
	1034	PASPSPQRQ	S-553	CDK5	P17599	synapsins IA and IB
	1035	RRASR			P12928	pyruvate kinase,
	1036	STNEYMDMK	Y-721	PI3K	P10721	Mast/stem cell growth factor receptor
	1037	TPPLSPIDM	S-243	ERT,PK	P05412	Transcription factor AP-1,Jun
	1038	VKGATSDEE	T-1086	CKII	P06786	DNA topoisomerase II
	1039	QRATSNVFA	S-19		P24844	Myosin regulatory light chain 3
	1040	SPRKSPRKS	S-14	sperm-specific	P02256	Histone H1
	1041	RRRASVA			P12928	pyruvate kinase,
	1042	VPTPSPLGP	S-362	CDK1	P19138	casein kinase II
	1043	SRKDSLDDS	S-404	GRK	P15823	alpha-1B adrenergic receptor
	1044	LSEHSSPEE	S-45	CKII	P07516	Dopamine- and cAMP-regulated neuronal phosphoprotein
	1045	PSPKYPGPQ	Y-191		P05059	Chromogranin A
	1046	SSVLYTAVQ	Y-1009	PDGFR	P09619	platelet-derived growth factor receptor
	1047	TLSDSDDED	S-263	CKII	P04198	N-myc proto-oncogene protein
	1048	LSLDSQGRN	S-406	beta-ARK	P04274	Beta-2 adrenergic receptor
	1049	PTKRSPQKG	S-15	sperm-specific	P06145	Histone H2B.1
	1050	KIQASFRGH	S-34	PKC	P35722	neurogranin
	1051	KRSNSVDTS	S-129		P13834	Glycogen [starch] synthase
	1052	KRKQISGRGL	S-15	PhK	P11217	glycogen phosphorylase
	1053	SQESSEEEQ	S-91	CKII	P17095	high mobility group protein
	1054	KKDVTPVKA	T-53		P10156	histone H1
	1055	KSRWSGSQQ	S-499	PKC	P04049	RAF proto-oncogene ser/thr-protein kinase
	1056	LYSGSEGDS	S-79		P11831	Serum response factor
	1057	IGHHSTSDD	S-333	BCKDK	P11960	2-oxoisovalerate dehydrogenase alpha
	1058	MPGETPPLS	T-239	GSK3	P05412	Transcription factor AP-1,Jun
	1059	EEPVYEAEP	Y-360	Lyn,Syk	P14317	Hematopoietic cell-specific LYN substrate
	1060	ERRNSILTE	S-660	PKA,PKG	P13569	cystic fibrosis transmembrane conductance regulator
	1061	INETSQHHD	S-458	p37	P20152	vimentin
	1062	NDSNYVVKG	Y-821	Kit,CSF1R	P05532	Mast/stem cell growth factor receptor
	1063	GRNASTNDS	S-407	GRK2,GRK5	P07550	Beta-2 adrenergic receptor
	1064	ARSGSSTYS	S-485	PKA	P25107	parathyroid hormone/parathyroid hormone-related peptide receptor
	1065	DLLTSPDVG	S-63	CDK,CKII	P05412	Transcription factor AP-1,Jun
	1066	GAGNSLRTA	S-525		P11516	lamin C
	1067	GRTWTLAGT	T-197	PKA	P00517	cGMP-dependent protein kinase (PKG)
	1068	EEHVYSFPN	Y-118	Abl,FAK,Src	P49024	Paxillin
	1069	ERHHSIDAQ	S-8		P15804	phosphoenolpyruvate carboxylase
	1070	RRRRAASVA			P12928	pyruvate kinase,
	1071	SIRDTPAKN	T-199		P06748	Nucleophosmin
	1072	GGYSLG			P00698	Lysozyme C
	1073	AAASFKAKK	S-4	PKC
	1074	ARDIYKNDY	Y-3127	Ros	P08941	Ros proto-oncogene tyrosine kinase
	1075	DKEVSDDEA	S-230	CKII	P07900	HSP90-alpha
	1076	FRKFTKSER	T-84	PKG	P00516	cGMP-dependent protein kinase (PKG)
	1077	RFFGSDRGA	S-45	PKC	P02687	Myelin basic protein
	1078	PRTPGGRR			P02687	Myelin basic protein
	1079	KRRVSEV	S-66		P00972	Erythrodihydroneopterin triphosphate synthetase
	1080	RRRGSSIPQ	S-32	PKA	P07953	6-phosphofructo-2-kinase/fructose-2,6-bisphosphatase
	1081	SGDTSPRHL	S-395		P19332	microtubule-associated protein tau
	1082	KQITVR	S-15	PhK	P11217	glycogen phosphorylase
	1083	SSKRA	S-1	PKC	P02612	Myosin regulatory light chain 2
	1084	SVSSSSYRR	S-8	PKC	P20152	vimentin
	1085	TRQASISGP	S-566	CaM-II	P09951	synapsins
	1086	VRTYTHEVV	T-160	CDK7	P24941	Cell division protein kinase 2
	1087	REILSRRPS	S-129	GSK3	P16220	cAMP response element binding protein
	1088	GASGSFKL	S-103	PKC	P02253	Histone H1.1
	1089	VRRSDRA	S-20	PKA	P02646	Troponin I
	1090	VTRRTLSMD	T-773	PKA	P17858	6-phosphofructokinase
	1091	SRRGSESSE	S-16	PKA	S04004
	1092	PASAYGSVK	Y-23	Src	P19620	Annexin II
	1093	PWQVSLRTR	S-597		P00747	Plasminogen
	1094	STSRSLYSS	S-50	PKA,PKC	P20152	vimentin
	1095	TRGGSLERS	S-394	PKC	P15823	alpha-1B adrenergic receptor
	1096	PFKLSGLSF	S-100	PKC	P28667	MARCKS-related protein
	1097	QEQEYVQAV	Y-20		P07150	Annexin I
	1098	KKRFSFKKS	S-157	PKC	P12624	myristolated alanine-rich C-kinase substrate (MARCKS)
	1099	KYLASASTM	S-15	CaM-II	P02687	Myelin basic protein
	1100	PRRVSRRRR	S-21	PKC	P02335	Protamine YII
	1101	SRKRSGEAT	S-774	PKA	P00511	6-phosphofructokinase
	1102	KMKDTDSEE	T-79	CKII	P02593	Calmodulin
	1103	LFRLSEHSS	S-42	CKII	P07516	Dopamine- and cAMP-regulated neuronal phosphoprotein
	1104	QDENTVSTS	T-307	GRK	P08172	muscarinic acetylcholine receptor M2
	1105	ISITSRKAQ	S-37	ERA	P06616	GTP-binding protein era
	1106	NFLKTSAGS	T-210	CCD,PK	P06782	Carbon catabolite derepressing protein kinase
	1107	EHIPYTHMN	Y-1361	IR	P06213	Insulin receptor
	1108	ESMESYELN	S-28		P08493	matrix Gla-protein
	1109	KKRFSFKKS	S-157	PKC	P12624	myristolated alanine-rich C-kinase substrate (MARCKS)
	1110	NKQGYKARQ	Y-187		Q05655	Protein kinase C delta
	1111	GSGTSSRPS	S-20	PKC	P20152	vimentin
	1112	AVMVSHYIH	S-56		P01239	Prolactin
	1113	DPPGTESFV	T-389	beta-ARK	P04274	Beta-2 adrenergic receptor
	1114	GFKRSYEEH	S-1354		P06213	Insulin receptor
	1115	GSRRRRRRY			P15340	protamine
	1116	EFPLSPPKK	S-37	CDK1	P16949	stathmin
	1117	ESEKTKTKE	T-2029	MHCK	P08799	myosin II heavy chain
	1118	RSSMSGLHL	S-79	AMP-PK	P11497	acetyl-CoA carboxylase
	1119	SLVNSRAQE	S-136		P01036	Cystatin S
	1120	RRATVA			P12928	pyruvate kinase,
	1121	ADSFSLHDA	S-5	CKI	P17931	galectin-3
	1122	ATRRSYVSS	S-13	PKA,PKC	Q28115	glial fibrillary acidic protein
	1123	DNIDSQGRN	S-401	GRK2,GRK5	P07550	Beta-2 adrenergic receptor
	1124	GDSESGEEE	S-85		P11831	Serum response factor
	1125	RKRKSSQAL	S-28	PKA	P04625	Thyroid hormone receptor alpha
	1126	AKRSRKE			P02278	Histone H2B
	1127	LRRATLG
	1128	RRSSSVGYI	S-383	PKA,PKC	P02718	Acetylcholine receptor protein delta
	1129	SKVTSKAGS	S-320		2144820
	1130	RGYSLG	S-42	PKA	P00698	Lysozyme C
	1131	AARTPGGRR			P02687	Myelin basic protein
	1132	TEPQYQPGE	Y-530	Csk	P06241	Proto-oncogene tyrosine-protein kinase Fyn
	1133	TTRRSASKT	S-460	PKA	P02671	Fibrinogen alpha
	1134	WLTKTPEGN	T-711	CDK	P12957	Actin and myosin binding protein
	1135	RGRSSVYSA	S-311	MHCK	P10569	myosin heavy chain
	1136	RKRTLRRL	T-678	PKC	P00533	EGF Receptor
	1137	LRHASLG
	1138	YGNGYSSNS	Y-354	IR	P04274	Beta-2 adrenergic receptor
	1139	SRTPSLPTP	S-214	PKA	2144820
	1140	PKKGSKKAV	S-14	PKA	P02278	Histone H2B
	1141	LELSDDDD	S-4	CKII	A34928
	1142	TDDGYMPMS	Y-608	IR	P35570	insulin receptor substrate 1
	1143	TRRLTGFLP	T-30		P06738	Glycogen phosphorylase
	1144	PPEKTEEEE	T-357		P30936	somatostatin receptor type 5
	1145	RTGRSGSV			P12798	phosphorylase b kinase beta
	1146	KQSPSSSPT	S-321		P19836	phosphorylcholine transferase
	1147	LLRPSRRVR	S-341		P30936	somatostatin receptor type 6
	1148	QMALTPVVV	T-172	DDR,CD167,TrkE	P30285	Cell division protein kinase 4
	1149	SRSRSPGRP	S-84	RS	P23913	lamin B receptor
	1150	KRKRSRKES	S-32	PKA	P02278	Histone H2B
	1151	LQAISPKQS	S-315	PKC	P19836	phosphorylcholine transferase
	1152	QRRRSLEPP	S-16	PKA	P00523	proto-oncogene tyrosine-protein kinase Src
