# Supplementary material for: Evidence for a Minimal Eukaryotic Phosphoproteome?
Source: PLoS One. 2007 Aug 22;2(8):e777. doi: 10.1371/journal.pone.0000777 (PMC1945084; doi:10.1371/journal.pone.0000777)
Supplement: Table S2 — List of monophospho-acceptor motifs, with the distribution of histidine and aspartate residues indicated. (0.11 MB XLS) [file pone.0000777.s002.xls]

## Sheet: Table S2
	No.	SEQUENCE	PH_SITE	KINASE	TARGET PROTEIN	Protein Name	#H	#D	#STY
	1	KRPSVRAKA	S-10	PKA,PKC	P02687	Myelin basic protein	0	0	1
	2	HRLLTLDPV	T-556	PKC	P13504	interleukin-1 receptor	1	7	1
	3	LEKKYVRRD	Y-708	CSF-R,Fms	P09581	macrophage colony stimulating factor 1 receptor	0	9	1
	4	GKRQTEREK	T-199	PKC	P13789	Troponin T	0	0	1
	5	DEEESEQGA	S-444	CKII	P09652	tubulin	0	1	1
	6	FFRRSKIAV	S-683	PKC	P19491	glutamate receptor 2	0	0	1
	7	EAALYKNLL	Y-702	Kit	P10721	Mast/stem cell growth factor receptor	0	0	1
	8	RRAVSEQDA	S-19	CaM-II	P04177	Tyrosine 3-monooxygenase	0	8	1
	9	RRASL	S-5	PKA	P12928	pyruvate kinase,	0	0	1
	10	RRKASGP	S-35	PKA	P02253	Histone H1.1	0	0	1
	11	LRRAS	S-43	PKA	P30613	Red cell/liver pyruvate kinase	0	0	1
	12	RKRSAKE	S-32	PKA,PKG	P02278	Histone H2B	0	0	1
	13	KRRGSVPIL	S-247	PKA	P16452	erythrocyte membrane protein band 4.2	0	0	1
	14	KRAKAKTAKKR	T-9	PKC	P02612	Myosin regulatory light chain 2	0	0	1
	15	KRKQGSVRGL	S-15	PhK,PKA	P11217	glycogen phosphorylase	0	0	1
	16	MAEVSWKVL	S-11	KPBB	P12798	Phosphorylase b kinase beta	0	0	1
	17	EQQQTEDEL	T-56	CKII	P02666	Beta casein	0	7	1
	18	EEDLSDENI	S-720	CKII	P14164	transcription factor BAF1	0	3	1
	19	RRRASQLKV	S-434	PKA,PKC	P18505	gamma-aminobutyric-acid receptor beta	0	0	1
	20	KQISVR	S-15	PhK	P11217	glycogen phosphorylase	0	0	1
	21	SLKDH	S-1	PKC	P00340	L-lactate dehydrogenase M	5	4	1
	22	APRTAGGRR	S-97??	MAPK	P02687	Myelin basic protein	0	0	1
	23	DRVYVHPF	Y-37	EGF,Src,IR	P01019	Angiotensinogen	6	1	1
	24	VRRSDAA	s-20	PKA	P02646	Troponin I	0	5	1
	25	RRKMSRGLP	S-687	PKA	P07293	Volt.-dep. L-type calcium channel alpha-1S	0	0	1
	26	RRLSI	S-1018	AMP-PK,PKA	P18688	phosphorylase b kinase alpha	0	0	1
	27	PAAVSEHGD	S-16	PKC	P06685	Na+/K+ ATPase 1	7	9	1
	28	KKDASDDLD	S-67	CKII	P41035	eukaryotic translation initation factor 2 beta	0	3	1
	29	KKPPTPPPE	T-701		P03070	Large T antigen	0	0	1
	30	DMRQTVAVG	T-432	PKC	P04720	Elongation factor 1-alpha 1	0	1	1
	31	GDRFTDEEV	T-134	CKII	P02612	Myosin regulatory light chain 2	0	2	1
	32	EEPQYEEIP	Y-324	Src	P03079	Middle T antigen	0	0	1
	33	ERRLSLVPD	S-737	PKA,PKG	P13569	cystic fibrosis transmembrane conductance regulator	0	9	1
	34	RKRSRAEF	S-32	PKA	P02278	Histone H2B	0	0	1
	35	LRAASLG	S-43	PKA	P30613	Red cell/liver pyruvate kinase	0	0	1
	36	RRRQSVLNL	S-768	PKA,PKG	P13569	cystic fibrosis transmembrane conductance regulator	0	0	1
	37	RRRS	s-20	PKA	P02646	Troponin I	0	0	1
	38	KKQISVR	S-15	PhK,PKA	P11217	glycogen phosphorylase	0	0	1
	39	QEPGSGPPE	S-351	cAMP?	P30936	somatostatin receptor type 3	0	0	1
	40	PKEVYDVML	Y-825	TrkC	Q03351	TrkC tyrosine kinase	0	6	1
	41	PRTPGGRR	S-97??	MAPK	P02687	Myelin basic protein	0	0	1
	42	LEKKYVRRD	Y-706	CSF-R,Fms	P09581	macrophage colony stimulating factor 1 receptor	0	9	1
	43	KQPIYIVME	Y-424	Fps/Fes	P00541	Tyrosine-protein kinase transforming protein Fps	0	0	1
	44	KIQASFRGH	S-36	PKC	P35722	neurogranin	9	0	1
	45	NKGASQAGM	S-215	PKC, CaM-II	P26932	calponin alpha and beta	0	0	1
	46	KRPSKRAKA	S-7	PKC	P02687	Myelin basic protein	0	0	1
	47	NRAITARRQ	T-11	PK	P02643	Troponin I	0	0	1
	48	DAHKSKRQH	S-624	CKII	P14164	transcription factor BAF1	3	1	1
	49	EGVKSDQAE	S-536	Erk1,2	P12839	neurofilament triplet M	0	6	1
	50	RVRMSADAM	S-117	PKA	P02643	Troponin I	0	7	1
	51	AGDGSDEEV	S-1944	PKC	P35579	myosin heavy chain	0	3	1
	52	LRRASLAG	S-43	PKA	P30613	Red cell/liver pyruvate kinase	0	0	1
	53	RKQISVRGL	S-15	PhK	P11217	glycogen phosphorylase	0	0	1
	54	LRRASVA	S-43	PKC	P12928	pyruvate kinase,	0	0	1
	55	PQPEYVNQP	Y-1139	erbB2,EGF	P04626	Receptor tyrosine-protein kinase erbB-2, Her2,Neu,Her1?	0	0	1
	56	VKRGISGL	S-47	H4-PK-I,PKA	P02304	Histone H4	0	0	1
	57	KRKQISVRG	S-15	PhK	P11217	glycogen phosphorylase	0	0	1
	58	QRRHSLEPP	S-17	PKA	P00526	proto-oncogene tyrosine-protein kinase Src	4	0	1
	59	KRPSERAKA	S-7	PKC	P02687	Myelin basic protein	0	0	1
	60	LRGRSFMNN	S-376	PKA	P00511	6-phosphofructokinase	0	0	1
	61	KRPSRRAKA	S-7	PKC	P02687	Myelin basic protein	0	0	1
	62	APATPGGRR	T-97	MAPK	P02687	Myelin basic protein	0	0	1
	63	DEEESEEAK	S-111	CKII	P34826	elongation factor 1-beta	0	1	1
	64	EKRASGQAF	S-15	PKA	P16949	stathmin	0	0	1
	65	RRAVSELDA	S-18	CaM-II	P17289	Tyrosine 3-monooxygenase	0	8	1
	66	NWHMTPPRK	T-316	CDK	P13681	serine/threonine protein phosphatase PP1	3	0	1
	67	RRASI	S-43	PKA,PKC	P12928	pyruvate kinase,	0	0	1
	68	RRAASVA	S-43	PKA,PKC	P12928	pyruvate kinase,	0	0	1
	69	LRRASL	S-5	PKA	P12928	pyruvate kinase,	0	0	1
	70	RKRSAAE	S-32	PKA,PKG	P02278	Histone H2B	0	0	1
	71	VIKRSPRKR	S-646	CDK	P08153	transcriptional factor SWI5	0	0	1
	72	LRRASVAQL	S-43	PKC	P12928	pyruvate kinase,	0	0	1
	73	KRRDYLDLA	Y-1015	Ret	P07949	Probable receptor with tyrosine-protein kinase activity	0	4	1
	74	PAPAVRASDRA			P02646	Troponin I	0	9	1
	75	KGQESFKKQ	S-227	PKC	P06748	Nucleophosmin	0	0	1
	76	KRAQISVRGL	S-15	PhK	P11217	glycogen phosphorylase	0	0	1
	77	EQPGSDDED	S-303	CKII	P00860	Ornithine decarboxylase	0	6	1
	78	DIPESQMEE	S-29	CK	P02730	Band 3 anion transport protein	0	1	1
	79	EDVGSDEEE	S-262	CKII	P07900	HSP90-alpha	0	2	1
	80	EPAVSPLLP	S-569	CDK1	P00520	Tyrosine-protein kinase Dash/Abl	0	0	1
	81	RRRASQLKI	S-434	PKC	P47870	gamma-aminobutyric-acid receptor beta-2	0	0	1
	82	SGRGK	S-1	H4-PK-II	P02304	Histone H4	0	0	1
	83	APRSPGGRR	S-97??	MAPK	P02687	Myelin basic protein	0	0	1
	84	DGERYDEDE	Y-93		P13834	Glycogen [starch] synthase	0	1	1
	85	FKRPTLRRV	T-144	PKC	P08057	troponin I	0	0	1
	86	DRVYIHPF	Y-37	EGF,Src,IR	P01019	Angiotensinogen	6	1	1
	87	VRRISGL	S-47	H4-PK-I,PKA	P02304	Histone H4	0	0	1
	88	RRKGTDVNV	T-215	PKA	P04083	Annexin I	0	6	1
	89	RRGSV	S-43,S-247	PKA	P12928	pyruvate kinase or palladin	0	0	1
	90	VPRTPGGRR	T-97	MAPK	P02687	Myelin basic protein	0	0	1
	91	RVYVHPF	Y-37	EGF,Src,IR	P01019	Angiotensinogen	5	0	1
	92	VRRVSDDVR	S-153	PKA	P04177	Tyrosine 3-monooxygenase	0	6	1
	93	PVPKSPVEE	S-608		P12839	neurofilament triplet M	0	0	1
	94	KKASFKAKK	S-4	PKC		trophinin	0	0	1
	95	KKLGSKKPQ	S-1506	PKC	P04775	Sodium channel protein type II alpha	0	0	1
	96	IHQRSRKRL	S-315	PKC	P14598	Neutrophil cytosol factor 1, p47-PHOX	2	0	1
	97	IRQASQAGP	S-603	CaM-II	P09951	synapsins	0	0	1
	98	NFDDYMKEV	Y-19	IR	P04117	Fatty acid-binding protein	0	3	1
	99	GRRQSLIQD	S-39	CaM-II	P17289	Tyrosine 3-monooxygenase	0	9	1
	100	GDNDYIIPL	Y-1021	PDGFR	P09619	platelet-derived growth factor receptor	0	2	1
	101	DLFGSDEED	S-89	CKII	P12262	elongation factor 1-beta	0	1	1
	102	RKRSRAEA	S-32	PKA,PKG	P02278	Histone H2B	0	0	1
	103	LKRASLG	S-5	PKA,H4-PK	P12928	pyruvate kinase,	0	0	1
	104	LRRNSI	S-660	PKA	P13569	cystic fibrosis transmembrane conductance regulator	0	0	1
	105	RRRRASVA	S-43	PKA,PKC,PK	P12928	pyruvate kinase,	0	0	1
	106	KKKASVA			P12928	pyruvate kinase,	0	0	1
	107	PENDYEDVE	Y-378	Lyn,Syk	P14317	Hematopoietic cell-specific LYN substrate	0	4	1
	108	QEGLYNELQ	Y-110	Lck/Fyn	P20963	T-cell surface glycoprotein CD3 zeta	0	0	1
	109	PKDPSQRRR	S-11	PKC	P00523	proto-oncogene tyrosine-protein kinase Src	0	3	1
	110	KRKQISVR	S-15	PhK	P11217	glycogen phosphorylase	0	0	1
	111	LDPLSEPED	S-12	CKII	P04625	Thyroid hormone receptor alpha	0	2	1
	112	LLPMSPEEF	S-727		P42224	Signal Transducer and Activator of Transcription 1	0	0	1
	113	EIRVSINEK	S-338	PKA	P00517	cGMP-dependent protein kinase (PKG)	0	0	1
	114	KRPSIRAKA	S-7	PKC	P02687	Myelin basic protein	0	0	1
	115	NPGFYVEAN	Y-783	EGFR,Lyn,Syk,Hck,Src	P08487	1-phosphatidylinositol-4,5-bisphosphate phosphodiesterase	0	0	1
	116	DAGASPVEK	S-99	PKC	P12624	myristolated alanine-rich C-kinase substrate (MARCKS)	0	1	1
	117	DRRVSVAAE	S-95	PKA	P00515	cAMP-dependent protein kinase II (PKA)	0	1	1
	118	AVDGYVKPQ	Y-694	Lyn,Src,JAK2	P42229	Signal Transducer and Activator of Transcription 5	0	3	1
	119	GEINTEDDD	T-381	CKII	P31235	calsequestrin	0	7	1
	120	RKEISVR	S-15	PKA,PhK	P11217	glycogen phosphorylase	0	0	1
	121	PGSPQKR	S-3	sperm-specific	P02256	Histone H1	0	0	1
	122	VRKISGL	S-47	H4-PK-I,PKA	P02304	Histone H4	0	0	1
	123	NRKPSKDKD	S-366	PKC	P18507	Gamma-aminobutyric-acid receptor gamma	0	7	1
	124	LRRASPG					0	0	1
	125	RRRRPTPA			P12928	pyruvate kinase,	0	0	1
	126	KRKNSILNP	S-700	PKA,PKG	P13569	cystic fibrosis transmembrane conductance regulator	0	0	1
	127	KRPSDRAKA			P02687	Myelin basic protein	0	5	1
	128	LRGPSWDPF	S-15	MAPKAPK2	P04792	Heat Shock Protein 27	0	7	1
	129	ANDEYFIRK	Y-379		P02712	Acetylcholine receptor protein beta	0	3	1
	130	FEARYQQPF	Y-1254	EGFR	P19174	1-phosphatidylinositol-4,5-bisphosphate phosphodiesterase gamma	0	0	1
	131	GLLRSWNDP	S-120		P01239	Prolactin	0	8	1
	132	EKHHSIDAQ	S-15		P04711	Phosphoenolpyruvate carboxylase 1	3	7	1
	133	RRASF			P12928	pyruvate kinase,	0	0	1
	134	AKGGTVKAA	T-6	PKC	P08132	annexin IV	0	0	1
	135	DDEITQDEN	T-302	GRK	P08172	muscarinic acetylcholine receptor M2	0	1	1
	136	RKRTRKE			P02278	Histone H2B	0	0	1
	137	RPPGFTPFR					0	0	1
	138	LRANSI			P13569	cystic fibrosis transmembrane conductance regulator	0	0	1
	139	RKQITVR	S-15	PhK	P11217	glycogen phosphorylase	0	0	1
	140	VHNRSKINL	S-871	AMP-PK	P51639	HMG-CoA reductase	2	0	1
	141	LRRASLGAF					0	0	1
	142	PRKGSPRKG	S-18	sperm-specific	P06146	Histone H2B.2	0	0	1
	143	KAQEYFNIK	Y-393		P02718	Acetylcholine receptor protein delta	0	0	1
	144	KAKQISVRGL	S-15	PhK	P11217	glycogen phosphorylase	0	0	1
	145	EEELYLEPL	Y-918	Abl	P18475	Tyrosine-protein kinase receptor,RAD9,Taim2	0	0	1
	146	IDMESQERI	S-249	DNA-PK	P05412	Transcription factor AP-1,Jun	0	2	1
	147	GPAASPAAA	S-80		P12624	myristolated alanine-rich C-kinase substrate (MARCKS)	0	0	1
	148	AQAASPAKG	S-386	CDK1	P18031	Protein tyrosine phosphatase 1B	0	0	1
	149	EDVGSDEED	S-254	CKII	P08238	HSP 90-beta	0	2	1
	150	SDEEV	S-1	PK	P02641	Troponin T	0	2	1
	151	APQTPGGRR			P02687	Myelin basic protein	0	0	1
	152	DFPLSPPKK	S-37	CDK1	P54227	stathmin	0	1	1
	153	VKRISGL	S-47	H4-PK-I	P02304	Histone H4	0	0	1
	154	RRKDYPALH	SITE	PKA			9	4	1
	155	RRFSV			P12928	pyruvate kinase,	0	0	1
	156	VNELSKDIG	S-56	CKI	P02662	Alpha-S1 casein	0	7	1
	157	KKAESPVKE	S-666		P12839	neurofilament triplet M	0	0	1
	158	KRKQISVRGL	S-15	PhK	P11217	glycogen phosphorylase	0	0	1
	159	KKKGSGEDD	S-91	CKII	P12962	eukaryotic translation initation factor 4F	0	8	1
	160	NAPVSALGE	S-346	GSK3	P01103	Myb proto-oncogene protein	0	0	1
	161	GRRQSLIED	S-40	PKA,PKC,Cam-II	P04177	Tyrosine 3-monooxygenase	0	9	1
	162	GDLQSAEFH	S-103		P01038	Cystatin	9	2	1
	163	ERRKSHEAE	S-62	PKA	P54227	stathmin	6	0	1
	164	MSVEEV	S-2	CKII	P07260	Eukaryotic translation initiation factor 4E	0	0	1
	165	AALESEDED	S-154		P12962	eukaryotic translation initation factor 4F	0	7	1
	166	DLFGSDDEE	S-105	CKII	P34826	elongation factor 1-beta	0	1	1
	167	LHRASLG					2	0	1
	168	RRRPTPAML	T-34	PKA	P07516	Dopamine- and cAMP-regulated neuronal phosphoprotein	0	0	1
	169	LGEGTP	T-113		P06702	Calgranulin B	0	0	1
	170	VVGGSLRGA	S-378	PKC	P18031	Protein tyrosine phosphatase 1B	0	0	1
	171	PEGDYEEVL	Y-397	Lyn,Syk	P14317	Hematopoietic cell-specific LYN substrate	0	4	1
	172	QEGDTDAGL	T-39	CKII	2144820		0	4	1
	173	KQISVRGL	S-15	PhK	P11217	glycogen phosphorylase	0	0	1
	174	LKLASPELE	S-73	CDK,CKII	P05412	Transcription factor AP-1,Jun	0	0	1
	175	EILNSPEKA	S-185		P29358	14-3-3 protein beta	0	0	1
	176	KRPSHRAKA			P02687	Myelin basic protein	5	0	1
	177	DADEYLIPQ	Y-1016	EGFR	P00533	EGF Receptor	0	1	1
	178	RRPTVA			P01099	Protein phosphatase inhibitor 1	0	0	1
	179	RKASRKE			P02278	Histone H2B	0	0	1
	180	LRRWSLG					0	0	1
	181	RRATPA			P12928	pyruvate kinase,	0	0	1
	182	KKKKASVA			P12928	pyruvate kinase,	0	0	1
	183	LRRASLG	S-5				0	0	1
	184	LRRASLRG					0	0	1
	185	KRFGSKAHM	S-374	PKA	P29476	nitric-oxide synthase	8	0	1
	186	KRPSARAKA			P02687	Myelin basic protein	0	0	1
	187	KRPSQRAKA			P02687	Myelin basic protein	0	0	1
	188	EDAESEDEE	S-125		P06748	Nucleophosmin	0	2	1
	189	ENAEYLRVA	Y-1197	EGFR	P00533	EGF Receptor	0	0	1
	190	GGVDYKNIH	Y-699		P07333	Macrophage colony stimulating factor I receptor	9	4	1
	191	GLGESRKDK	S-214	PKC	P10522	myelin	0	8	1
	192	RASLG	S-5				0	0	1
	193	AKDASKRGR	S-181	PKC	P10522	myelin	0	3	1
	194	RKRSRKE	S-32	PKA	P02278	Histone H2B	0	0	1
	195	RPPGFSPFR	S-6				0	0	1
	196	RKQISVR	S-15	PhK	P11217	glycogen phosphorylase	0	0	1
	197	VGWPTVRER	T-15	PKC	P03406	Nef	0	0	1
	198	LRRASLGAA					0	0	1
	199	PRKGSPKRG	S-23	sperm-specific	P06146	Histone H2B.2	0	0	1
	200	LRRPSDQEV	S-266	PKA	P16236	c-Rel proto-oncogene protein	0	6	1
	201	KAKVTGRWK	T-280	PKC	P13789	troponin T	0	0	1
	202	KAAQISVRGL	S-15	PhK	P11217	glycogen phosphorylase	0	0	1
	203	EEEEYMPME	Y-315	Src	P12906	Middle T antigen	0	0	1
	204	IDKISRIGF	S-419	PKC	P07727	glycine receptor alpha	0	2	1
	205	MHRQETVDA	T-286	CaM-II	P11275	calcium/calmodulin-dependent protein kinase type II alpha	2	8	1
	206	APVASPAAP	S-62	MAPK	P17599	synapsins IA and IB	0	0	1
	207	ENQASEEED	S-102	CKII	P07516	Dopamine- and cAMP-regulated neuronal phosphoprotein	0	9	1
	208	SDEEH	S-1		P23301	initation factor 5A	5	2	1
	209	APLTPGGRR			P02687	Myelin basic protein	0	0	1
	210	RDPVTENAV	T-271	GRK	P08172	muscarinic acetylcholine receptor M2	0	2	1
	211	AVRRSDRA	S-20	PKA	P02646	Troponin I	0	6	1
	212	VKRGSGL			P02304	Histone H4	0	0	1
	213	RRKDTPALH	SITE	PKA			9	4	1
	214	RRDSV			P12928	pyruvate kinase,	0	3	1
	215	RAAHSIKGG	S-48		P07363	Chemotaxis protein cheA	4	0	1
	216	VRKRTLRRL	T-678	PKC	P00533	EGF Receptor	0	0	1
	217	KRKQISVGGL	S-15	PhK	P11217	glycogen phosphorylase	0	0	1
	218	KKKFSFKKP	S-92	PKC	P28667	MARCKS-related protein	0	0	1
	219	PAPGSPEPP	S-89		P03255	Early E1A	0	0	1
	220	ERRVSNAGG	S-157	PKA,PKG	P50552	vasodilator-stimulated phosphoprotein	0	0	1
	221	ARVFSVLRE	S-411	CaM-II,PKC	P48452	Ser/Thr potein phosphatase 2B	0	0	1
	222	GDKKSKKAK	S-23	PKC	P06685	Na+/K+ ATPase 1	0	2	1
	223	EEKGSPLNA	S-352		P18031	Protein tyrosine phosphatase 1B	0	0	1
	224	MSGDEM	S-2	CKII	P41035	eukaryotic translation initation factor 2 beta	0	4	1
	225	LARASLG					0	0	1
	226	LARNSI			P13569	cystic fibrosis transmembrane conductance regulator	0	0	1
	227	TIAVG	T-1		P06005	Photosystem Q(A)	0	0	1
	228	NRLQTMKEE	T-199	PKC	P11516	lamin C	0	0	1
	229	KQGSGRGL	S-15	PhK	P11217	glycogen phosphorylase	0	0	1
	230	GGIRSLNVA	S-113		P08200	isocitrate dehydrogenase	0	0	1
	231	EGNKSPAPK	S-717	CDK1	P12957	Caldesmon	0	0	1
	232	RVRISADAM	S-146	PKA	P02646	Troponin I	0	7	1
	233	RRPTPA	T-35	PKA	P01099	Protein phosphatase inhibitor 1	0	0	1
	234	DNPDYQQDF	Y-1172	EGFR	P00533	EGF Receptor	0	1	1
	235	GDVKYADIE	Y-763		P09619	platelet-derived growth factor receptor	0	2	1
	236	FKKSFKL	S-162	PKC	P29966	myristolated alanine-rich C-kinase substrate	0	0	1
	237	LRRPSLG					0	0	1
	238	RRVRSQEPG	S-346		P30936	somatostatin receptor type 4	0	0	1
	239	RRASVA	S-43	PKC	P12928	pyruvate kinase,	0	0	1
	240	ADDEYAPKQ	Y-434	Src	P00528	Tyrosine-protein kinase Src64B	0	2	1
	241	RKAASVIAK	S-43	PKC	Q06766	DNA polymerase beta	0	0	1
	242	LRRASLDG					0	7	1
	243	LRRASGG					0	0	1
	244	PLAGSPVIA	S-370	CDK1	P19138	casein kinase II	0	0	1
	245	LGSPLRRR			P20152	vimentin	0	0	1
	246	KREASLDNQ	S-598	PKA	P06593	Phytochrome A	0	7	1
	247	LMDKYHVDN	Y-195		P03264	Early E2A	6	3	1
	248	KRPSNRAKA			P02687	Myelin basic protein	0	0	1
	249	HKIKSGAEA	S-54	PKC	Q06766	DNA polymerase beta	1	0	1
	250	EKEISDDEA	S-225	CKII	P08238	HSP 90-beta	0	6	1
	251	RRADSLQKN	S-138	PKC	Q63270	iron-responsive element binding protein	0	4	1
	252	GSRRR	S-53	PKC	P15340	protamine	0	0	1
	253	RKRSRKA			P02278	Histone H2B	0	0	1
	254	KEAKSD	S-99	CKII	P02316	Nonhistone chromosomal protein HMG-14	0	6	1
	255	RARSRKE			P02278	Histone H2B	0	0	1
	256	LRMFSFKAP	S-382	PKC	P22300	Gamma-aminobutyric-acid receptor gamma-2	0	0	1
	257	LRRPSDQAV	S-266	PKA	P01126	Transforming protein rel	0	6	1
	258	KRPSGRAKA			P02687	Myelin basic protein	0	0	1
	259	KRRNSEFEI	S-58	PKA	P09810	tryptophan 5-monooxygenase	0	0	1
	260	HRQETVEAL	T-287	CaM-II	P08413	calcium/calmodulin-dependent protein kinase type II beta	1	0	1
	261	EEEAYGWMD	Y-87	Src	P01350	Gastrin	0	9	1
	262	IAADSEAEQ	S-99	CKII	P35570	insulin receptor substrate 1	0	4	1
	263	MGEASGAQL	S-369	beta-ARK	P04274	Beta-2 adrenergic receptor	0	0	1
	264	APRYPGGRR			P02687	Myelin basic protein	0	0	1
	265	DGNKSPAPK	S-497	CDK,ERK	Q62736	Caldesmon	0	1	1
	266	ENPQYFRQG	Y-516		Q03351	TrkC tyrosine kinase	0	0	1
	267	QEKESERLA	S-379	beta-ARK	P04274	Beta-2 adrenergic receptor	0	0	1
	268	RRVSV			P12928	pyruvate kinase,	0	0	1
	269	APFTPGGRR			P02687	Myelin basic protein	0	0	1
	270	DEKLSEILG	S-143		P20338	RNA polymerase alpha	0	1	1
	271	FGHNTIDAV	T-189		P55013	bumetanide-sensitive sodium-(potassium)-chloride cotransporter 1	3	7	1
	272	AVRRSDAA	S-20	PKA	P02646	Troponin I	0	6	1
	273	RRKATQVGE	T-278	PKA,PKG	P50552	vasodilator-stimulated phosphoprotein	0	0	1
	274	RAAASRARQ	S-349	PKC	P15336	cAMP response element-binding protein CRE-BP1	0	0	1
	275	RRRRSVA			P12928	pyruvate kinase,	0	0	1
	276	VRFESIRLP	S-86	PKA	P01233	Choriogonadotropin beta	0	0	1
	277	KRKQISVAGL	S-15	PhK	P11217	glycogen phosphorylase	0	0	1
	278	IGRFSEPHA	S-139		P00517	cGMP-dependent protein kinase (PKG)	8	0	1
	279	MQLKSEIKQ	S-1007	PhK	P18688	phosphorylase b kinase alpha	0	0	1
	280	GRPITPPRN	T-320	CDK	P08129	ser/thr protein phosphatase PP1-alpha	0	0	1
	281	DLPGTEDFV	T-384	GRK2,GRK5	P07550	Beta-2 adrenergic receptor	0	1	1
	282	ERNLSFEIK	S-435	PKA,PKC	Q05209	protein-tyrosine phosphatase G1	0	0	1
	283	AAASFKAKR	S-4	PKC			0	0	1
	284	TAILE	T-1		P02955	Photosystem Q(B)	0	0	1
	285	RENEYMPMA	Y-298	Src	P03079	Middle T antigen	0	0	1
	286	PWRITDNEL	T-1114		P55013	bumetanide-sensitive sodium-(potassium)-chloride cotransporter 1	0	6	1
	287	KKRLSVERI	S-29	PKC	P11388	DNA topoisomerase II alpha	0	0	1
	288	QHLKSVMLQ	S-19	PKA	P02643	Troponin I	2	0	1
	289	NGDASPAAA	S-45		P12624	myristolated alanine-rich C-kinase substrate (MARCKS)	0	3	1
	290	EGGRTVGAG	T-394		P07157	Elongation factor Tu-A and B	0	0	1
	291	RVLESFRAA	S-103	PKC	P15383	volatge-gated potassium channel	0	0	1
	292	RRPSPA			P12928	pyruvate kinase,	0	0	1
	293	LRRGSLG					0	0	1
	294	RRASLG	S-5				0	0	1
	295	RHRDTGILD	T-33	PKA	P02687	Myelin basic protein	2	4	1
	296	LRKASLG					0	0	1
	297	PKRGSGKDG	S-54	PKA,PKC	P02687	Myelin basic protein	0	8	1
	298	LGSALRRR			P20152	vimentin	0	0	1
	299	LMAPSEEDH	T-144		P08833	insulin-like growth factor binding protein 1	9	8	1
	300	QNPVYHNQP	Y-1110	EGFR	P00533	EGF Receptor	6	0	1
	301	LQDDYEDMM	Y-8	CK,Lyn,Syk	P02730	Band 3 anion transport protein	0	3	1
	302	GVLRRASVA			P12928	pyruvate kinase,	0	0	1
	303	KRPSLRAKA			P02687	Myelin basic protein	0	0	1
	304	AKRISGKMA	S-277		P13863	Cell division protein kinase 1	0	0	1
	305	EKAKSPVPK	S-603		P12839	neurofilament triplet M	0	0	1
	306	KRTLR	T-678	PKC	P00533	EGF Receptor	0	0	1
	307	DAPDTPELL	T-547	CDK	P00520	Tyrosine-protein kinase Dash/Abl	0	1	1
	308	RKRSRAE			P02278	Histone H2B	0	0	1
	309	VGPDSD	S-389	CK2,PKR	P02340	p53	0	4	1
	310	VDEMYREAP	Y-142	EGFR	P24844	Myosin regulatory light chain 3	0	2	1
	311	LRKVSKQEE	S-239	PKA,PKG	P50552	vasodilator-stimulated phosphoprotein	0	0	1
	312	KAEEYILKK	Y-381		P02714	Acetylcholine receptor protein gamma	0	0	1
	313	KRPSFRAKA			P02687	Myelin basic protein	0	0	1
	314	HRQETVDAL	T-286	CaM-II	P11275	calcium/calmodulin-dependent protein kinase type II alpha	1	7	1
	315	EQEEYEDPD	Y-21	CK,Lyn,Syk	P02730	Band 3 anion transport protein	0	7	1
	316	APRTPGGRR			P02687	Myelin basic protein	0	0	1
	317	ENPEYLGLD	Y-1248	erbB2	P04626	Receptor tyrosine-protein kinase erbB-2	0	9	1
	318	RRPSV			P12928	pyruvate kinase,	0	0	1
	319	APETPGGRR			P02687	Myelin basic protein	0	0	1
	320	APTPGGRR			P02687	Myelin basic protein	0	0	1
	321	RRKASGPPV	S-35	PKA	P02253	Histone H1.1	0	0	1
	322	RRASR			P12928	pyruvate kinase,	0	0	1
	323	RRRASVA			P12928	pyruvate kinase,	0	0	1
	324	KIQASFRGH	S-34	PKC	P35722	neurogranin	9	0	1
	325	KRKQISGRGL	S-15	PhK	P11217	glycogen phosphorylase	0	0	1
	326	KKDVTPVKA	T-53		P10156	histone H1	0	3	1
	327	EEPVYEAEP	Y-360	Lyn,Syk	P14317	Hematopoietic cell-specific LYN substrate	0	0	1
	328	ERHHSIDAQ	S-8		P15804	phosphoenolpyruvate carboxylase	3	7	1
	329	RRRRAASVA			P12928	pyruvate kinase,	0	0	1
	330	AAASFKAKK	S-4	PKC			0	0	1
	331	DKEVSDDEA	S-230	CKII	P07900	HSP90-alpha	0	1	1
	332	RFFGSDRGA	S-45	PKC	P02687	Myelin basic protein	0	6	1
	333	PRTPGGRR			P02687	Myelin basic protein	0	0	1
	334	KRRVSEV	S-66		P00972	Erythrodihydroneopterin triphosphate synthetase	0	0	1
	335	KQITVR	S-15	PhK	P11217	glycogen phosphorylase	0	0	1
	336	VRRSDRA	S-20	PKA	P02646	Troponin I	0	5	1
	337	QEQEYVQAV	Y-20		P07150	Annexin I	0	0	1
	338	PRRVSRRRR	S-21	PKC	P02335	Protamine YII	0	0	1
	339	NKQGYKARQ	Y-187		Q05655	Protein kinase C delta	0	0	1
	340	EFPLSPPKK	S-37	CDK1	P16949	stathmin	0	0	1
	341	RRATVA			P12928	pyruvate kinase,	0	0	1
	342	DNIDSQGRN	S-401	GRK2,GRK5	P07550	Beta-2 adrenergic receptor	0	1	1
	343	AKRSRKE			P02278	Histone H2B	0	0	1
	344	LRRATLG					0	0	1
	345	AARTPGGRR			P02687	Myelin basic protein	0	0	1
	346	RKRTLRRL	T-678	PKC	P00533	EGF Receptor	0	0	1
	347	LRHASLG					3	0	1
	348	PKKGSKKAV	S-14	PKA	P02278	Histone H2B	0	0	1
	349	LELSDDDD	S-4	CKII	A34928		0	5	1
	350	PPEKTEEEE	T-357		P30936	somatostatin receptor type 5	0	0	1
	351	LLRPSRRVR	S-341		P30936	somatostatin receptor type 6	0	0	1
	352	QMALTPVVV	T-172	DDR,CD167,TrkE	P30285	Cell division protein kinase 4	0	0	1
	353	QRRRSLEPP	S-16	PKA	P00523	proto-oncogene tyrosine-protein kinase Src	0	0	1
