# Supplementary material for: Evidence for a Minimal Eukaryotic Phosphoproteome?
Source: PLoS One. 2007 Aug 22;2(8):e777. doi: 10.1371/journal.pone.0000777 (PMC1945084; doi:10.1371/journal.pone.0000777)
Supplement: Table S3 — Presence (1) or absence (0) of spots phosphorylated by the different lysates tested. This table is used to determine the clustering of the different lysates. (0.32 MB XLS) [file pone.0000777.s003.xls]

## Sheet: Table S3
	SEQUENCE	H. sapiens Immune	H. sapiens Immune	H. sapiens Immune	H. sapiens Cardia	H. sapiens Cardia	H. sapiens Cardia	M. musculus Kidney	M. musculus Kidney	M. musculus Kidney	M. musculus Immune	M. musculus Immune	M. musculus Immune	M. musculus Immune	M. musculus Liver	D. melanogaster	D. melanogaster	A. thaliana	A. thaliana	A. thaliana	A. thaliana	T. aestivium	T. aestivium	F. solani	F. solani	P. pastoris	P. pastoris	C. albicans	C. albicans	# positive > 95%
	HEYIYVDPM	1	1	1	1	1	1	0	1	1	1	1	1	1	0	1	1	1	0	0	0	0	0	0	1	1	1	1	1	n
	KRPSVRAKA	1	1	1	1	1	1	1	1	1	1	0	1	1	1	1	1	1	1	0	1	1	1	1	1	1	1	1	1	n
	EDNEYTARQ	1	1	1	1	1	1	1	0	1	0	1	0	1	0	1	1	0	1	0	0	1	0	1	0	1	0	1	0	n
	ENKLYGMSD	0	0	0	1	0	0	1	1	1	0	1	0	1	0	1	1	1	1	0	0	1	1	1	0	0	0	1	0	n
	HRLLTLDPV	1	1	0	1	1	1	1	0	1	1	1	1	0	1	1	1	1	0	0	0	1	0	0	1	0	1	0	0	n
	LEKKYVRRD	1	1	1	1	1	1	0	0	0	0	0	0	0	1	1	1	0	1	0	1	1	0	1	0	0	1	0	0	n
	GKRQTEREK	1	1	0	0	1	1	0	1	1	1	0	1	1	1	0	0	0	1	0	1	1	0	0	1	1	0	1	0	n
	APATSPKAE	0	0	1	1	1	0	1	1	0	1	0	0	0	0	0	0	1	0	0	0	0	0	0	1	1	1	0	0	n
	DEEESEQGA	1	1	0	1	0	1	1	1	1	1	1	1	1	1	1	1	0	1	0	0	0	1	1	1	0	1	1	1	n
	FFRRSKIAV	1	1	1	1	1	1	1	0	1	1	1	1	1	1	1	1	1	0	1	1	1	0	0	1	0	1	0	0	n
	GMTEYVATR	1	1	0	0	1	0	1	0	1	1	1	1	1	0	0	0	1	1	1	0	0	0	0	0	0	1	0	0	n
	EAALYKNLL	1	1	0	1	1	0	1	0	1	0	1	1	1	0	1	1	1	0	0	0	0	0	0	0	1	0	1	0	n
	ELILSPRSK	1	1	1	1	1	1	1	1	1	1	0	1	1	1	1	1	1	1	1	1	1	1	1	1	1	1	1	1	y
	RRAVSEQDA	0	0	1	0	0	0	1	1	0	0	1	0	0	0	1	0	0	1	0	0	1	0	0	1	1	1	1	0	n
	SEDNSEDEI	1	1	0	0	1	1	1	1	1	1	1	1	1	1	1	1	0	0	0	0	1	1	0	0	0	1	1	1	n
	PASLSRAKA	1	1	1	0	1	1	0	0	0	1	0	1	1	1	1	1	0	0	0	1	0	0	1	1	1	0	0	0	n
	RRASL	1	1	0	1	1	1	0	0	1	1	0	1	1	1	1	1	0	0	1	1	1	0	1	1	1	0	0	0	n
	AKKMSTYNV	1	1	1	1	1	0	1	1	0	1	0	1	1	1	1	1	1	1	1	1	1	1	1	1	1	1	1	1	n
	DDINSYEAW	1	1	1	1	1	1	1	0	1	1	1	1	1	1	1	1	1	1	0	1	0	0	1	0	1	0	1	0	n
	ETRFTDTRK	1	1	1	1	1	1	1	0	1	1	0	1	1	1	1	1	1	1	0	1	0	1	0	1	1	1	1	0	n
	QLSTSEENS	1	0	1	1	1	0	1	0	1	0	1	1	0	0	1	1	0	0	0	0	1	1	1	1	0	0	0	1	n
	SPRKSPKKS	1	1	1	1	1	1	1	1	0	1	0	1	1	1	1	1	1	1	1	1	1	1	1	1	1	1	1	0	n
	RRKASGP	1	1	0	1	1	1	0	1	1	1	0	1	1	1	1	1	1	0	1	1	1	0	1	1	1	1	1	0	n
	RQLRSPRRT	1	1	0	1	1	1	0	1	1	1	0	1	1	1	1	1	1	0	1	1	0	0	1	0	1	0	0	0	n
	SAVASNMRD	0	0	0	0	0	0	1	0	0	0	0	0	0	1	0	1	1	0	0	0	0	1	1	0	1	0	0	0	n
	RTPPPSG	1	0	1	0	0	0	0	1	0	1	0	1	0	0	0	1	0	0	1	0	0	0	1	1	1	0	0	0	n
	LRRAS	1	1	0	1	1	1	0	1	0	1	0	1	1	1	1	1	1	0	0	0	0	0	1	0	0	0	0	0	n
	SSTGSIDMV	1	1	1	1	1	0	1	0	1	0	1	0	1	0	1	0	1	1	0	0	1	0	0	1	0	0	1	0	n
	TLASSFKRR	1	1	0	1	1	1	1	1	1	1	0	1	1	1	1	1	0	1	1	1	1	0	0	1	1	0	0	0	n
	VGAFSTVKG	1	1	1	1	0	0	1	0	0	1	0	1	1	1	1	1	1	1	0	0	1	1	1	1	1	1	1	1	n
	YSGHSMSDP	1	0	1	1	0	0	1	0	0	0	0	0	0	1	0	0	0	1	0	0	1	0	1	1	1	1	0	1	n
	SPGEYVNIE	1	1	1	1	0	1	0	0	0	1	0	1	1	0	1	1	1	0	0	0	0	0	1	1	1	0	0	1	n
	RKRSAKE	1	1	1	1	1	1	1	1	0	1	0	1	1	1	1	1	1	1	1	1	0	1	1	1	1	0	1	1	n
	VINETSQHH	0	1	0	1	1	1	1	1	0	0	0	0	1	0	0	1	1	0	0	0	0	0	1	0	1	0	1	1	n
	SPVVSGDTS	1	1	1	0	0	0	1	1	1	0	1	1	0	1	0	1	0	0	0	0	0	0	1	1	1	1	1	0	n
	LRRFSLATM	1	1	1	1	1	1	1	1	1	1	0	1	1	1	1	1	1	1	1	0	0	0	0	1	0	0	1	1	n
	PRPASVPPS	0	0	0	1	0	0	0	0	0	0	0	0	0	0	1	0	0	0	1	1	1	0	0	0	1	0	1	1	n
	SSRPSSNRS	1	1	1	0	1	1	0	0	1	1	0	1	1	0	1	1	0	1	1	0	1	1	0	0	1	0	0	1	n
	TKFASDDEH	1	1	0	0	0	1	0	0	1	0	1	1	1	1	1	1	1	0	0	0	1	1	1	0	1	1	0	1	n
	LSDDSFIED	1	1	1	1	1	1	1	1	1	1	1	0	1	1	1	1	1	0	1	1	0	0	1	0	1	0	0	0	n
	PSPKTPPGS	1	0	0	1	0	0	1	1	1	0	1	1	0	1	0	1	0	0	1	0	0	1	1	0	1	1	0	1	n
	KDIGSESTE	1	1	0	0	1	1	1	1	1	0	1	0	0	1	0	1	0	1	0	0	1	1	1	1	1	0	1	1	n
	KRRGSVPIL	1	1	1	1	1	1	1	0	1	1	0	1	1	1	1	1	1	1	1	1	1	1	1	1	0	1	1	1	n
	KRAKAKTAKKR	1	1	1	1	1	1	1	1	1	1	0	1	1	1	1	1	1	1	1	1	1	1	1	1	1	1	1	1	y
	QSYSSSQRV	1	1	1	1	1	1	1	1	0	1	0	1	1	1	0	0	0	0	1	0	1	0	0	1	1	0	1	0	n
	KGTGYIKTE	1	1	1	1	1	1	0	1	0	1	0	1	1	1	1	1	1	1	1	1	1	1	1	1	1	1	1	1	n
	KRSLSEMEI	0	0	1	0	1	1	1	1	1	0	1	0	0	1	1	0	1	1	0	0	1	1	0	1	0	0	0	1	n
	KRKQGSVRGL	1	1	1	1	1	1	1	1	1	1	0	1	1	1	1	1	1	1	1	1	1	1	1	1	1	1	1	1	y
	HTRDSEAQR	0	0	0	0	0	0	1	1	1	1	0	1	0	0	0	1	1	1	0	0	0	0	1	1	1	0	1	0	n
	MAEVSWKVL	1	0	1	0	1	0	1	1	1	0	1	1	1	1	1	0	1	0	0	0	1	1	0	0	1	0	0	1	n
	EEGISQESS	1	1	1	0	0	1	1	0	0	1	0	1	0	0	1	1	0	0	0	0	1	0	0	1	1	1	0	0	n
	EQQQTEDEL	1	1	0	0	1	1	1	1	1	0	1	1	0	0	1	1	1	0	0	0	1	0	1	0	1	1	0	0	n
	IGEGTYGVV	1	1	1	0	1	1	0	0	1	1	1	1	1	1	1	1	1	0	0	1	1	0	1	1	0	1	0	0	n
	MMTPYVVTR	1	1	0	0	1	1	1	0	0	1	0	1	1	1	1	1	1	1	0	1	1	0	0	0	0	1	1	1	n
	GQEVYVKKT	1	1	1	1	1	0	1	0	1	1	0	1	1	1	1	1	1	1	1	1	1	1	1	1	1	1	1	1	n
	AQETSGEEI	1	1	1	0	1	1	1	0	1	0	1	1	1	0	1	1	0	1	1	1	1	0	0	1	0	0	0	0	n
	DKAKSRPSL	1	1	0	0	0	1	1	1	0	1	0	1	1	0	1	1	1	1	0	1	1	0	0	1	0	1	0	1	n
	FPVSYSSSG	0	1	0	0	0	0	0	0	1	0	1	0	1	1	1	1	1	0	0	0	1	0	0	0	1	0	0	0	n
	GRLSSMAMI	1	1	0	0	0	1	1	0	0	1	0	1	1	1	1	1	0	1	0	0	1	1	1	0	0	1	0	1	n
	EEDLSDENI	1	1	1	1	0	0	0	0	1	0	1	1	1	0	1	1	0	1	0	0	1	0	1	0	1	1	1	1	n
	EPGPYAQPS	1	0	1	0	0	0	1	1	1	0	1	1	1	0	1	1	0	0	0	0	0	0	1	0	1	0	1	1	n
	RRRASQLKV	1	1	0	0	1	1	0	0	0	1	0	1	1	1	1	1	1	1	1	0	1	1	1	0	1	0	1	0	n
	SGADYPDEL	1	1	0	1	1	1	1	0	1	1	1	1	1	0	1	1	0	0	0	1	0	0	0	1	1	0	0	0	n
	KQISVR	1	1	1	1	1	1	1	1	1	1	0	1	1	1	1	1	1	1	0	1	1	1	1	1	1	1	1	1	n
	SLKDH	0	1	1	0	1	1	0	1	1	0	1	0	0	1	1	0	0	0	0	1	0	1	0	0	0	0	0	0	n
	APRTAGGRR	1	1	1	0	1	1	1	1	1	1	0	1	1	0	1	1	1	1	1	1	1	0	1	0	0	0	0	1	n
	DGHEYIYVD	1	1	0	1	0	0	1	1	1	1	1	1	1	1	1	1	0	1	1	0	1	0	1	0	0	0	1	0	n
	FKRSYEEHI	1	1	1	1	0	0	1	1	0	0	1	1	0	1	1	1	0	1	1	0	1	1	1	0	0	0	1	1	n
	REARSRAST	1	1	1	1	1	1	1	0	0	1	0	1	1	0	1	1	0	1	0	1	0	0	1	0	0	0	0	1	n
	DRVYVHPF	1	1	1	0	1	1	1	1	1	1	0	1	1	1	1	1	0	1	0	1	1	0	1	0	1	1	0	0	n
	VRRSDAA	0	0	1	0	1	0	1	1	0	1	0	0	0	0	1	0	0	0	0	0	1	1	1	1	1	1	0	1	n
	RRKMSRGLP	1	1	1	1	1	1	0	1	0	1	0	1	1	1	1	1	1	1	0	1	1	1	0	1	1	1	0	1	n
	SEVPYREVQ	1	1	0	0	1	1	0	0	1	0	1	1	1	0	1	1	0	0	1	1	1	1	1	0	0	0	1	1	n
	PRRASATSS	1	1	0	0	0	0	1	0	1	1	0	1	1	0	1	1	1	0	0	0	1	1	1	0	1	1	0	1	n
	RRLSI	1	1	1	0	1	1	1	1	1	1	0	1	1	1	1	1	1	0	1	1	1	1	0	1	0	1	1	1	n
	STSLSPFYL	1	1	1	1	0	0	0	1	1	0	1	1	1	1	1	1	1	1	0	1	1	1	0	0	0	0	0	1	n
	TRDIYETDY	1	1	1	1	1	1	1	1	1	1	1	1	1	1	1	1	0	1	1	1	0	1	0	0	1	1	0	1	n
	VPTLSTFRT	1	1	1	0	1	0	0	1	1	1	0	1	1	0	1	1	0	0	0	1	1	1	1	0	1	1	1	1	n
	RASTSKSES	0	0	1	0	0	0	1	0	1	0	1	1	1	0	1	1	0	0	0	0	0	1	1	0	0	1	0	0	n
	SPSSSPTHE	0	0	1	1	1	0	1	1	0	0	0	1	1	0	1	1	1	0	1	0	0	0	0	0	1	0	1	0	n
	STNDSLL	1	1	1	1	1	0	1	1	1	1	1	1	1	1	1	1	1	0	1	1	1	0	1	1	0	0	0	0	n
	VRTFTHEVV	1	1	1	1	1	0	1	1	1	1	0	1	1	1	1	1	0	0	1	1	1	0	0	0	0	0	1	0	n
	SRKMSVQEY	1	1	1	0	0	1	1	1	1	1	0	1	1	0	1	1	1	1	0	0	1	1	1	1	1	1	1	1	n
	LSGLSFKRN	1	1	0	1	1	1	0	1	1	1	0	1	1	1	1	1	1	1	1	1	0	1	1	0	0	1	1	0	n
	PTGTTPQRK	0	1	1	0	0	1	0	1	1	0	1	0	0	1	1	0	0	0	0	0	0	1	1	1	1	1	0	1	n
	STLASSFKR	1	1	1	1	1	0	1	1	1	1	0	1	1	1	1	1	1	1	1	1	0	1	1	1	1	1	1	1	n
	TPPKSPSSA	0	0	0	0	1	1	0	0	0	0	0	0	1	1	1	1	0	1	0	0	1	1	0	1	0	0	0	1	n
	PAAVSEHGD	1	1	0	1	0	0	1	1	0	0	1	1	1	1	1	1	0	1	1	0	0	0	0	0	1	0	1	1	n
	PVSPSLVQG	1	1	0	0	0	1	1	0	1	0	1	0	1	1	1	1	1	1	1	0	1	0	0	1	1	0	0	0	n
	KKDASDDLD	1	1	1	1	1	0	0	1	1	0	1	1	1	1	1	1	0	1	1	0	1	1	1	1	0	1	1	1	n
	KSRPSLPLP	1	1	1	0	1	0	1	0	0	1	0	1	1	1	1	1	1	1	1	1	1	1	1	1	0	1	1	1	n
	LSVSSLPGL	0	0	1	0	1	0	1	1	1	0	1	1	1	1	1	1	0	0	1	1	0	0	0	0	0	0	1	0	n
	SRHSSPHQS	1	1	1	1	1	0	1	1	0	1	0	0	1	0	1	0	1	0	1	1	0	0	1	0	0	1	0	0	n
	KKPPTPPPE	0	0	0	1	1	0	0	0	0	1	0	1	0	1	1	1	0	0	1	0	0	1	1	1	1	1	0	0	n
	KVPQTPLHT	1	1	0	0	0	0	1	0	0	1	0	1	1	1	1	1	1	1	1	0	0	1	1	0	0	1	1	1	n
	PRRSSIRNA	1	1	1	1	1	1	1	0	0	1	0	1	1	1	1	1	1	0	0	1	1	1	1	0	1	1	0	0	n
	ILDTTGQEE	1	1	0	1	1	1	1	0	1	1	1	1	1	0	1	1	1	0	0	0	1	0	1	0	0	1	0	1	n
	NDSNYIVKG	1	1	0	0	1	0	0	0	0	0	0	1	0	0	1	1	0	1	0	0	0	1	1	0	0	0	0	0	n
	EFLRTSAGS	0	0	1	0	0	0	1	1	0	0	0	0	0	0	0	0	1	1	0	0	1	0	0	0	1	0	1	1	n
	ERTNSLPPV	0	0	0	0	0	0	0	1	1	0	1	0	0	0	0	1	0	1	0	0	1	0	0	1	1	1	0	1	n
	IRRASTIEM	1	1	0	0	1	1	0	1	0	1	0	1	1	0	0	0	0	0	0	0	1	0	1	0	1	1	0	1	n
	NFDDYMKSL	1	1	1	0	1	1	1	1	1	1	0	1	1	1	1	0	0	1	1	0	1	0	1	1	1	1	0	0	n
	GRTGRRNSI	1	1	1	1	1	1	1	0	1	1	0	1	1	1	1	1	1	1	1	1	1	1	0	0	1	1	0	1	n
	ATPIYLDIL	1	1	0	1	0	1	1	1	0	1	0	1	1	1	1	1	1	1	0	0	0	1	0	0	0	1	1	0	n
	DMRQTVAVG	1	1	1	0	0	0	0	1	1	0	1	1	0	1	0	1	0	1	1	0	1	0	0	1	1	1	0	1	n
	GDRFTDEEV	1	1	0	1	1	1	0	1	1	1	1	1	1	0	1	1	1	1	0	1	0	0	0	1	1	1	0	1	n
	GSGSSVTSR	1	1	1	0	1	0	1	0	0	1	0	1	1	0	1	1	0	1	1	0	1	1	1	1	0	1	0	1	n
	EEPQYEEIP	1	1	0	1	1	1	0	0	1	1	0	1	1	1	1	1	1	0	1	1	0	0	0	1	0	0	0	0	n
	ERRLSLVPD	1	1	0	0	0	1	0	1	1	1	0	1	1	1	1	1	1	0	1	1	0	0	0	1	0	1	0	1	n
	RRSSSRPIR	1	1	1	1	1	1	1	1	1	1	0	1	1	0	1	1	0	0	1	1	0	0	1	0	0	1	1	1	n
	SKIGSTENL	0	0	1	0	0	0	1	1	0	0	0	0	0	1	1	0	0	1	0	0	1	0	1	1	0	1	0	0	n
	NDMTSL	1	0	1	0	0	0	1	1	1	1	1	0	1	1	1	1	0	0	0	0	0	1	1	0	0	0	1	0	n
	AARLSLTDP	0	0	0	0	0	0	1	0	1	1	1	1	0	1	1	0	0	1	0	1	0	0	0	0	0	0	0	1	n
	ARRSTTDAG	0	0	0	0	0	0	0	1	0	0	0	1	0	0	0	0	0	0	1	0	1	1	1	0	0	1	1	1	n
	DLKDTKYKL	1	1	1	0	0	0	1	1	1	0	1	0	0	1	1	0	1	1	1	0	0	1	1	1	1	1	1	1	n
	GAFSTVKGV	1	1	1	1	1	1	0	0	1	1	0	1	1	1	1	1	1	1	1	0	1	0	1	1	1	1	1	1	n
	RGRASSHSS	1	1	1	1	1	1	1	1	0	1	0	1	1	1	1	1	0	1	0	1	1	0	1	0	1	1	1	0	n
	RKRSRAEF	1	1	1	1	1	1	0	1	0	1	0	1	1	1	1	1	0	0	0	1	1	1	0	1	1	0	0	1	n
	LRAASLG	1	1	0	1	0	0	1	1	0	1	0	1	1	0	0	1	1	1	0	1	0	1	0	0	1	1	0	0	n
	RRRQSVLNL	1	1	0	1	1	1	1	1	1	1	0	1	1	1	1	1	0	1	1	1	0	1	0	1	1	1	1	0	n
	SIDEYFSEQ	1	1	1	0	1	0	1	1	1	1	0	1	1	0	1	1	0	1	1	0	0	1	1	0	0	1	0	0	n
	EESESD	1	1	0	0	1	1	0	0	1	1	1	1	1	0	1	1	1	1	0	0	1	0	1	1	0	1	0	1	n
	RRRS	1	1	0	1	1	1	0	1	1	1	0	1	1	0	1	1	0	1	1	1	1	0	0	1	0	0	0	0	n
	TAYGTRRHL	1	1	1	0	1	1	0	1	1	1	0	1	1	1	1	1	0	1	1	1	1	0	0	1	0	1	0	1	n
	TRRISQTSQ	1	1	0	0	1	1	1	0	0	1	0	1	1	1	1	1	0	1	0	1	0	0	1	1	0	0	1	0	n
	VTPRTPPPS	0	0	1	1	0	0	0	0	0	1	0	1	0	0	0	0	0	0	0	1	0	0	0	0	0	0	1	1	n
	REVSSLKSK	1	1	1	1	1	0	0	0	1	1	0	1	1	1	1	1	1	1	1	1	0	0	1	0	1	1	1	1	n
	PEETQTQD	1	1	0	1	0	0	1	0	0	0	1	1	1	0	1	1	1	0	0	0	0	0	0	1	1	1	0	1	n
	KKQISVR	1	1	1	1	1	1	1	1	1	1	1	1	1	1	1	1	1	1	1	1	1	1	1	1	1	1	1	1	y
	WLTKSPDGN	0	0	0	0	1	1	0	1	1	0	1	0	0	1	1	1	1	0	0	0	0	0	1	1	1	0	0	1	n
	SRRSSLGSL	1	1	1	0	1	1	1	1	1	1	0	1	1	1	1	1	1	0	1	1	0	0	0	0	0	1	0	1	n
	PETVYEVAG	1	1	1	0	1	1	1	0	1	1	0	1	1	1	1	1	1	1	1	0	1	0	1	0	1	0	0	1	n
	QEPGSGPPE	1	0	0	1	0	0	1	1	0	0	0	1	0	0	0	1	0	0	0	0	0	0	0	0	1	0	1	0	n
	SVSSSPIKE	0	0	0	1	0	0	0	1	0	0	0	0	0	1	1	1	1	0	1	0	0	1	1	1	0	0	1	0	n
	TRLHSLRER	1	1	1	1	1	1	1	1	1	1	0	1	1	1	1	1	0	0	1	1	0	1	1	0	0	1	1	1	n
	PKEVYDVML	1	1	1	1	1	1	1	0	0	0	1	1	0	1	1	1	1	1	1	0	1	1	0	1	0	1	1	0	n
	PRTPGGRR	1	1	1	1	1	1	1	0	1	1	0	1	1	1	1	1	0	0	1	1	1	1	0	1	0	0	0	1	n
	KLSPSPSSR	1	1	1	1	1	1	0	0	1	1	0	1	1	1	1	1	0	1	0	1	1	1	1	1	0	1	0	1	n
	LEKKYVRRD	1	1	1	1	1	1	1	0	0	1	0	1	1	1	1	1	1	1	1	1	1	1	1	1	1	1	1	1	n
	QASSTPLSP	1	0	0	0	0	0	1	1	0	0	0	0	0	0	1	0	1	0	1	1	0	0	0	1	1	1	1	0	n
	SRRDSLFVP	1	1	1	0	1	1	1	1	0	1	0	1	1	1	1	1	0	0	1	1	1	1	1	0	1	0	0	1	n
	KQPIYIVME	1	1	1	0	1	1	1	1	0	1	0	1	1	1	1	1	1	1	0	1	1	1	1	1	1	1	1	1	n
	LLQDSVDFS	1	1	1	1	1	1	1	0	1	1	1	0	1	1	1	1	1	1	0	1	0	1	1	1	1	1	1	0	n
	QLSTSEENS	1	1	0	0	0	1	1	0	0	0	0	1	1	0	0	1	1	0	0	0	0	0	0	1	0	1	1	1	n
	KIQASFRGH	1	1	1	1	1	1	1	1	1	1	1	1	1	1	1	1	1	1	1	1	1	1	1	1	1	1	1	1	y
	NKGASQAGM	1	0	0	0	0	0	1	0	1	1	0	1	1	0	0	0	0	0	0	0	1	1	0	1	0	1	1	1	n
	EIVESLSSS	1	1	1	0	1	1	1	1	1	0	1	0	1	0	1	1	1	0	0	0	0	0	0	0	0	1	0	0	n
	ESSNYMAPY	0	1	1	0	1	0	1	0	1	0	1	1	1	0	0	1	1	0	0	0	0	1	1	0	0	0	1	0	n
	KRPSKRAKA	1	1	0	1	1	1	0	1	0	1	0	1	1	1	1	1	1	1	1	1	1	1	1	1	1	1	1	1	n
	NRAITARRQ	1	1	0	1	1	1	0	0	1	1	0	1	1	1	1	1	1	0	0	0	1	1	1	1	0	1	1	1	n
	GSRPSESNG	0	0	0	0	0	0	0	0	0	1	0	1	1	0	1	0	0	0	0	0	1	1	0	1	1	0	0	1	n
	DAHKSKRQH	1	1	1	0	0	0	0	0	0	1	0	1	1	1	1	0	0	1	1	0	0	1	1	1	0	0	1	1	n
	DSLIYDDGL	1	1	1	1	1	1	1	0	1	1	1	1	1	1	1	1	1	1	0	1	0	1	1	1	0	1	1	1	n
	GGRDSRSGS	1	1	1	0	0	0	0	1	0	1	0	1	1	0	1	1	0	0	0	0	0	0	1	1	0	0	0	1	n
	GVERSVRPT	1	1	1	0	1	0	1	0	0	1	0	1	1	0	1	1	0	1	0	0	0	0	1	1	0	0	1	1	n
	EGVKSDQAE	0	1	1	0	1	0	1	0	0	0	1	1	0	0	0	0	0	0	0	0	1	0	1	1	0	0	1	1	n
	ESLSSSEES	1	1	1	1	1	1	1	0	1	1	1	1	1	0	1	1	1	1	0	0	0	0	1	0	0	0	1	1	n
	RVRMSADAM	1	1	1	0	0	1	0	1	0	0	0	0	0	1	1	1	1	0	0	0	1	1	0	1	1	1	1	1	n
	SNPTYSVMR	1	1	0	0	1	0	1	1	1	1	0	1	1	0	1	1	1	1	0	0	0	0	1	0	0	1	0	0	n
	SSKRAK	1	1	1	0	1	1	0	0	0	1	0	1	1	1	1	1	0	1	1	1	1	1	1	0	1	0	1	0	n
	AGDGSDEEV	1	1	0	1	1	1	0	1	1	1	1	1	1	0	1	1	1	0	0	1	0	1	0	1	0	0	0	0	n
	AVDRYIAIT	1	1	0	0	0	0	0	0	1	1	1	1	1	1	1	0	0	0	0	0	0	1	1	1	1	1	1	1	n
	DPLLTYRFP	1	1	0	0	1	0	1	1	0	0	1	0	0	1	1	1	1	0	0	0	0	1	1	1	1	0	1	1	n
	GENIYIRHS	1	1	1	1	1	1	1	1	1	1	0	1	1	1	1	1	1	1	1	0	0	1	0	1	1	0	1	0	n
	RLSPSPTSQ	0	0	0	0	1	0	0	0	0	1	0	1	0	1	0	1	1	0	0	1	0	0	0	0	0	1	1	0	n
	RKESYSV	1	1	1	1	0	1	0	1	1	1	0	1	0	1	1	1	0	1	1	0	1	1	1	1	0	1	1	1	n
	PLSRTLS	1	1	0	0	0	0	1	0	0	1	0	1	1	0	1	1	0	0	0	0	1	1	0	1	1	1	1	0	n
	RSRASTPPA	1	1	1	0	1	0	0	0	0	1	0	1	1	0	1	0	0	0	0	1	0	0	0	1	1	0	1	1	n
	SLSSSEESI	1	1	0	1	1	1	0	0	1	1	1	1	1	1	1	1	0	0	1	0	1	1	1	1	1	0	0	0	n
	LRRASLAG	1	1	0	0	1	1	1	1	1	1	0	1	1	0	1	1	0	1	1	0	1	1	0	0	0	1	1	1	n
	ADSESEDEE	1	1	1	1	1	1	0	1	1	1	1	1	1	0	1	1	1	0	0	0	1	1	0	1	0	0	0	0	n
	THERSPSPS	0	0	0	0	0	0	1	1	0	0	0	1	0	0	0	0	0	0	1	1	0	1	1	1	0	1	0	0	n
	TVTRSYRSV	1	1	0	0	1	1	0	1	1	1	0	1	1	1	1	1	0	1	1	1	0	1	1	1	0	1	1	1	n
	YETDYYRKG	1	1	1	1	1	0	1	1	1	1	0	0	1	1	1	1	0	1	1	0	1	1	0	1	1	1	0	0	n
	RKQISVRGL	1	1	1	1	1	1	1	1	1	1	0	1	1	1	1	1	1	1	1	1	0	1	1	0	1	1	0	0	n
	AGTTYAL	1	0	1	0	0	0	1	1	1	0	1	0	1	0	0	1	0	1	0	1	0	1	1	0	1	0	0	1	n
	LRRASVA	1	1	0	0	1	1	1	1	0	1	0	1	1	1	1	1	0	0	0	0	0	0	1	0	1	1	1	1	n
	YRGYSLGNW	0	1	1	0	0	1	1	1	1	1	1	1	0	1	0	0	1	1	0	0	1	1	0	1	1	1	0	1	n
	SSLKSRKRA	1	1	1	1	1	1	1	1	1	1	0	1	1	1	1	1	1	1	1	1	1	1	1	1	1	1	1	1	y
	PMRRSVSEA	0	0	0	0	0	1	0	1	0	0	0	0	0	0	1	0	1	0	0	0	1	1	0	0	1	1	1	1	n
	RSKRSGSV	1	1	1	1	1	1	1	1	1	1	0	1	1	1	1	1	1	1	1	1	1	1	1	1	0	1	0	1	n
	TEGQYQQQP	0	0	1	0	0	0	0	0	0	1	0	0	1	0	1	1	0	0	0	0	0	1	0	0	0	0	1	1	n
	TTPLSPTRL	1	1	0	1	1	1	0	0	0	1	0	1	1	0	1	1	0	0	1	1	0	0	0	0	0	0	1	1	n
	PQPEYVNQP	0	1	1	0	0	1	1	1	0	0	1	0	0	1	1	1	0	0	0	0	1	1	0	0	0	0	1	1	n
	VKRGISGL	1	1	1	1	1	1	0	1	0	1	0	1	1	1	1	1	1	1	1	1	1	1	1	1	0	1	0	0	n
	KRKQISVRG	1	1	1	1	1	1	1	1	1	1	0	1	1	1	1	1	1	1	1	1	1	1	1	1	1	1	1	1	y
	LPVPSTHIG	1	1	0	0	0	1	0	1	0	1	0	1	1	0	1	0	0	0	1	0	1	0	1	0	0	1	0	1	n
	QRRHSLEPP	1	1	0	0	0	0	1	0	0	1	0	1	1	0	1	1	1	0	0	0	1	0	1	0	0	0	0	0	n
	SRTLSVSSL	1	1	0	1	1	0	0	0	0	1	0	1	1	1	1	1	1	0	0	1	0	0	0	0	0	1	1	1	n
	KRPSERAKA	1	1	1	1	1	1	1	1	1	1	1	1	1	1	1	1	1	1	1	1	1	1	1	1	1	1	1	1	y
	LRGRSFMNN	1	1	0	0	1	1	0	0	1	1	0	1	1	1	1	0	0	0	1	0	1	0	0	1	0	0	1	1	n
	QRVSSYRRT	1	1	1	1	1	1	0	1	1	1	0	1	1	1	1	1	0	0	1	1	1	1	0	1	0	1	0	0	n
	HDLSSEMFN	0	1	1	0	1	1	1	0	1	0	1	0	0	1	1	0	1	0	0	0	0	1	1	1	0	1	0	1	n
	KRPSRRAKA	1	1	1	1	1	1	1	0	1	1	0	1	1	1	1	1	1	1	1	1	1	1	1	1	1	1	1	1	n
	EDNEYTARP	1	1	1	1	1	1	1	1	1	1	1	1	1	0	0	0	1	0	0	0	0	0	0	0	0	0	0	0	n
	ENAPSSTSS	0	0	1	0	0	0	0	0	0	0	0	1	0	1	0	0	0	0	1	0	1	0	0	0	1	0	0	0	n
	HMRSSMSGL	1	1	1	0	0	1	0	0	0	1	0	1	1	0	1	1	1	1	0	0	0	0	0	0	0	0	0	0	n
	LDRSSHAQR	1	1	1	0	0	1	1	0	1	0	1	1	1	0	1	1	0	0	1	1	0	1	1	0	1	0	0	0	n
	GKEIYNTIR	1	1	1	0	0	1	1	0	1	0	1	0	0	1	1	1	1	1	0	0	0	1	1	1	1	1	0	0	n
	APATPGGRR	1	1	0	1	1	1	1	0	0	1	0	1	1	0	1	1	1	0	1	1	0	1	0	1	1	0	1	0	n
	DEEESEEAK	0	0	1	0	0	1	0	0	0	1	0	0	1	0	1	1	0	0	0	0	1	1	1	1	0	0	0	0	n
	FFKKSKIST	1	1	1	1	0	0	1	1	0	1	0	1	1	1	1	1	1	1	1	1	1	1	1	1	1	1	1	1	n
	GMGTSVERA	0	1	0	0	0	0	0	1	0	0	0	1	0	0	1	0	1	0	0	1	1	1	0	1	1	0	0	0	n
	DYDSSDIED	1	1	0	1	1	1	1	1	1	1	1	1	1	1	1	1	1	0	1	1	0	1	0	1	1	0	0	0	n
	EKRASGQAF	0	0	1	0	1	0	1	0	1	1	1	1	0	1	1	1	1	0	0	1	0	0	0	1	1	0	0	0	n
	RRAVSELDA	0	1	0	0	0	0	1	1	0	0	1	1	0	0	1	0	1	0	1	0	0	1	1	0	1	0	0	0	n
	SDGGYMDMS	0	0	1	0	1	0	1	0	1	1	1	1	1	1	0	0	1	0	0	0	0	0	0	1	1	1	0	1	n
	NWHMTPPRK	1	1	1	1	1	1	1	1	0	1	0	1	1	1	1	1	1	1	0	0	1	1	1	1	1	1	1	1	n
	RRASI	1	1	1	1	1	1	1	1	0	1	0	1	1	1	1	1	0	0	0	1	0	0	0	0	0	0	0	1	n
	AKKGSEQES	0	0	0	0	0	0	1	0	0	0	0	0	0	0	0	1	0	1	0	0	0	1	1	1	1	1	0	0	n
	DDEMTGYVA	1	1	0	0	1	1	1	0	1	1	1	1	1	1	1	1	0	1	0	0	0	1	0	0	1	1	1	0	n
	ETDYYRKGG	1	1	1	1	1	1	0	1	1	1	1	1	0	1	1	1	0	1	1	1	1	1	1	0	1	1	1	1	n
	YVTTSTRTY	1	1	1	0	1	1	1	1	1	1	0	1	1	1	1	1	0	1	0	1	0	1	1	0	1	0	0	1	n
	SPQPSRRGS	1	1	1	1	1	1	1	0	1	1	0	1	1	0	1	1	1	0	0	1	0	1	1	0	0	1	0	0	n
	RRAASVA	1	1	0	1	1	1	1	0	0	1	0	1	1	0	1	1	1	0	0	1	1	1	1	1	1	0	0	1	n
	RPSESNGQP	0	0	1	0	0	0	1	0	0	0	0	0	0	1	0	0	0	0	0	0	1	1	0	0	1	0	1	0	n
	SASTTPVKK	1	1	0	0	0	0	1	0	0	1	0	1	1	1	1	1	1	1	1	1	1	0	0	0	1	1	0	1	n
	NSYGSRRGN	1	1	1	1	1	1	1	0	1	1	0	1	1	1	1	1	0	0	1	1	0	1	0	0	1	1	0	0	n
	LRRASL	1	1	0	1	1	1	1	0	0	1	0	1	1	1	1	1	1	0	0	1	0	1	0	1	1	1	1	0	n
	SSTDSADSG	1	1	1	0	0	0	1	1	1	0	1	0	1	0	0	1	1	0	0	0	0	1	0	1	1	0	1	1	n
	TKSGSTTKN	1	1	1	0	1	0	1	1	0	1	0	1	1	1	1	0	1	0	0	1	1	0	1	0	1	1	1	1	n
	VETTYADFI	1	1	0	1	1	1	1	1	1	1	1	1	1	1	1	0	0	0	1	1	0	0	0	1	1	0	1	0	n
	YSFTTTAER	1	1	1	0	0	0	1	0	0	1	0	1	1	1	1	0	0	0	0	0	1	1	0	0	0	1	1	1	n
	SPFKYQSLL	0	1	0	1	0	0	0	0	0	0	1	1	0	1	1	0	1	0	1	0	1	0	1	0	1	1	1	0	n
	RKRSAAE	1	1	1	1	1	1	0	0	0	1	0	1	1	0	0	1	0	0	1	1	1	0	0	0	1	0	0	0	n
	VIKRSPRKR	1	1	1	1	1	1	1	1	1	1	0	1	1	1	1	1	1	1	1	1	1	1	1	1	1	1	1	1	y
	SPVKSPEAK	0	0	0	0	0	1	0	1	1	0	1	1	1	0	0	0	1	0	0	0	1	0	0	1	1	1	1	1	n
	LRRASVAQL	1	1	0	1	1	1	0	0	1	1	0	1	1	1	1	1	1	1	1	1	0	0	1	1	0	1	1	0	n
	PRMPSLSVP	1	1	1	1	0	0	1	0	0	0	0	0	0	0	0	1	0	0	1	0	0	0	1	0	1	1	1	0	n
	SSPVYQDAV	1	1	1	1	1	1	0	1	1	1	0	1	1	1	1	1	1	0	0	1	1	1	1	0	0	0	1	0	n
	TKDTYDALH	1	1	0	1	0	1	1	0	1	1	1	1	1	1	1	1	0	0	1	0	0	0	1	1	1	1	0	0	n
	LRSPSWEPF	0	1	0	1	0	1	1	0	1	1	1	0	1	1	1	1	1	0	1	0	1	0	1	0	1	1	1	0	n
	PSLPTPPTR	1	1	1	1	1	1	1	0	0	1	0	1	1	1	1	1	1	0	0	1	0	0	1	0	1	1	1	0	n
	KASASPRRK	1	1	1	1	1	1	1	0	1	1	0	1	1	1	1	1	1	1	1	1	1	1	1	1	1	1	1	1	n
	KRRDYLDLA	1	1	1	1	1	1	0	0	1	0	1	0	0	1	1	1	1	1	0	1	1	1	1	1	1	1	1	1	n
	PAPAVRASDRA	1	1	0	1	0	0	1	1	0	0	1	0	1	1	1	0	1	0	0	0	1	1	1	0	1	0	0	0	n
	QSRASDKQT	0	0	0	1	0	0	0	0	0	1	0	0	0	1	1	1	0	1	0	1	0	1	0	1	0	0	1	0	n
	KGQESFKKQ	1	1	1	1	1	1	1	1	0	1	0	1	1	1	1	1	1	1	1	1	1	1	1	1	1	1	1	1	n
	KRSGSVYEP	1	1	1	1	1	1	0	0	1	1	0	1	1	1	1	1	1	1	0	1	1	1	1	1	0	1	1	1	n
	KRAQISVRGL	1	1	1	1	1	1	1	1	1	1	0	1	1	1	1	1	1	1	1	1	1	1	1	1	1	1	1	1	y
	HSSQSQGGG	0	0	0	0	0	1	1	0	0	1	0	1	0	0	0	1	0	0	0	1	0	1	0	1	1	1	1	0	n
	MAEAYSEIG	1	1	0	0	1	1	1	1	1	1	1	1	1	1	1	1	1	0	0	1	1	0	0	1	0	1	0	1	n
	EEESSYSYE	1	1	0	1	1	1	0	0	1	1	1	1	1	1	1	1	1	0	1	1	0	1	1	0	1	1	0	0	n
	EQPGSDDED	1	1	1	1	1	1	1	0	1	0	1	1	1	1	1	1	1	1	1	0	0	0	1	0	1	1	0	0	n
	IEQFSTVKG	0	0	0	1	0	1	1	1	1	1	1	1	1	1	1	1	1	1	1	1	0	1	0	0	0	1	0	0	n
	MLDHSESTK	0	0	0	0	1	0	0	1	1	0	1	1	0	0	1	0	1	1	1	0	0	0	0	1	0	1	1	0	n
	GPRTTRAQG	1	1	1	1	1	1	1	1	0	1	0	1	1	0	1	1	0	0	1	1	1	1	0	1	1	0	1	0	n
	AQDTYLVLD	1	1	1	1	1	1	1	1	1	1	1	0	1	1	1	1	0	0	0	1	0	1	0	1	1	1	0	1	n
	DIPESQMEE	0	1	0	1	1	0	1	1	1	1	1	1	1	1	1	1	1	1	0	1	0	0	1	0	1	1	0	0	n
	FPRASFGSR	1	1	0	1	1	1	1	0	0	1	0	1	1	1	1	1	0	0	0	1	1	1	0	0	1	0	1	0	n
	GRKASGSSP	1	1	0	0	1	1	1	0	0	1	0	1	1	1	1	0	1	1	1	1	1	0	0	0	0	0	1	1	n
	EDVGSDEEE	1	1	0	1	1	1	1	0	1	1	1	1	1	1	1	1	1	1	0	0	0	0	0	0	0	0	0	0	n
	EPAVSPLLP	0	1	1	1	1	1	0	1	0	0	0	0	0	0	0	1	0	0	0	0	0	1	1	1	0	1	0	1	n
	RRRASQLKI	1	1	0	1	0	0	0	1	0	1	0	1	1	1	1	1	1	0	0	0	1	0	0	0	1	1	1	1	n
	SFTTTAERE	0	0	1	0	0	0	0	0	0	1	0	1	0	0	0	1	0	1	1	0	0	1	0	1	1	1	1	0	n
	PLSRTL	1	1	1	0	0	1	0	0	1	1	0	1	1	0	1	1	1	0	0	1	1	1	0	1	1	1	0	0	n
	SGRGK	1	1	0	0	1	1	1	1	0	1	0	1	0	1	1	1	0	1	1	1	0	0	1	1	1	0	0	0	n
	APRSPGGRR	1	1	1	1	1	1	1	0	1	1	0	1	1	0	1	1	0	0	1	1	1	0	0	0	0	0	0	1	n
	DGERYDEDE	1	1	1	1	1	1	1	1	1	1	1	1	1	1	1	1	0	1	1	0	0	1	0	1	1	0	0	1	n
	FKRPTLRRV	1	1	1	1	1	1	1	1	1	1	0	1	1	1	1	1	0	1	1	1	0	1	0	1	1	1	0	0	n
	REAEYEPET	1	1	0	1	1	1	1	1	1	1	1	1	1	1	1	1	1	1	0	1	0	1	0	1	0	0	0	1	n
	DRVYIHPF	1	1	1	1	1	0	1	1	1	1	1	1	1	1	1	1	1	1	0	0	0	0	0	0	0	1	1	1	n
	VRRISGL	1	1	0	1	1	1	1	1	0	1	0	1	1	0	1	1	0	0	0	1	0	1	0	1	1	0	1	1	n
	RRKGTDVNV	1	1	1	0	1	1	1	1	0	1	0	1	1	1	1	1	0	1	1	1	1	0	0	1	1	0	0	1	n
	SETKTEEEE	1	1	1	1	1	1	0	0	1	0	1	1	1	0	1	1	1	0	1	0	0	0	1	1	1	1	0	0	n
	PQRATSNVF	1	1	1	1	0	0	0	0	1	1	1	1	1	1	0	1	0	0	0	1	0	1	1	0	1	0	1	1	n
	RRGSV	1	1	1	1	1	1	0	1	0	1	0	1	1	1	1	1	0	0	0	1	0	1	0	0	1	0	1	0	n
	STSKSESSQ	0	0	0	0	0	0	1	1	0	0	0	1	1	1	1	0	0	0	0	0	1	0	1	1	1	1	0	0	n
	TRAPSRTAS	1	1	0	0	1	1	1	1	0	1	0	1	1	1	1	1	0	0	0	1	0	0	1	0	1	1	0	1	n
	VPRTPGGRR	1	1	0	1	1	1	1	1	1	1	0	1	1	1	1	1	1	1	1	1	0	0	0	0	1	1	0	0	n
	RASSSRSVR	1	1	1	1	1	1	0	0	1	1	0	1	1	1	1	1	0	1	1	1	1	0	0	1	0	0	1	0	n
	SPSSSPASL	0	0	1	0	0	0	0	1	0	0	0	1	0	0	0	0	0	0	1	0	1	0	1	0	0	1	1	1	n
	RVYVHPF	1	1	1	1	1	1	1	1	1	1	0	1	1	1	1	1	1	1	1	1	0	1	1	0	0	0	1	0	n
	VRRVSDDVR	0	1	1	0	0	0	1	1	0	0	0	0	0	0	1	0	0	0	0	0	1	0	0	0	0	0	1	1	n
	SRKMSIQEY	1	1	1	1	0	0	0	1	1	1	1	1	1	1	0	0	1	0	0	1	1	1	1	0	0	0	0	0	n
	LSGFSFKKS	1	1	1	1	1	1	1	1	0	1	0	1	1	1	1	1	1	1	1	1	1	1	1	1	1	1	1	1	n
	PSSTSSSSI	0	0	0	0	0	1	1	1	0	0	0	1	0	0	0	0	1	0	0	0	1	0	1	1	0	0	0	0	n
	STGIYEALE	1	1	1	1	1	1	1	1	1	1	1	1	1	1	1	1	1	1	1	1	0	0	1	1	1	1	0	1	n
	TPPKSPSAS	0	0	0	0	0	0	0	1	0	1	0	0	0	1	1	0	0	0	1	0	1	1	1	1	0	1	0	1	n
	LYSSSPGGA	1	1	1	0	0	0	1	1	0	0	0	0	0	0	1	1	0	0	0	0	0	0	1	0	0	0	0	1	n
	PVPKSPVEE	1	1	0	0	0	0	0	1	1	0	1	0	1	0	1	0	1	1	0	1	0	0	1	0	0	0	1	0	n
	KKASFKAKK	1	1	1	1	1	1	1	1	1	1	0	1	1	1	1	1	1	1	1	1	1	1	1	1	1	1	1	1	y
	KSPAKTPVK	1	1	1	1	1	1	1	1	0	1	0	1	1	1	1	1	1	1	1	1	1	1	1	1	1	1	1	1	n
	PLSKTLSVSS	0	1	1	1	0	0	1	1	0	1	0	1	0	1	1	1	0	1	0	1	1	0	0	0	0	1	0	0	n
	SRGKSSSYS	1	1	1	1	1	1	0	0	1	1	0	1	1	1	1	1	1	1	1	1	1	1	1	1	1	1	1	0	n
	KKLGSKKPQ	1	1	1	1	1	1	1	1	0	1	0	1	1	1	1	1	1	1	1	1	1	1	1	1	1	1	1	1	n
	KTTASTRKV	1	1	1	1	1	1	1	1	1	1	0	1	1	1	1	1	1	1	1	1	1	1	1	1	1	1	1	1	y
	PRRRTRRAS	1	1	1	0	1	1	0	1	1	0	1	0	1	0	1	1	1	0	1	1	1	0	0	1	0	1	0	1	n
	IHQRSRKRL	1	1	1	1	1	1	1	1	1	1	0	1	1	1	1	1	1	0	1	1	1	1	0	1	1	0	1	1	n
	NDALSGSGN	0	0	0	0	0	1	1	1	0	0	0	0	1	1	1	0	0	1	0	0	0	0	1	1	1	1	0	0	n
	EETQTQDQP	1	1	1	0	1	0	0	0	1	0	1	1	0	0	0	1	1	0	0	1	0	1	1	1	1	1	1	1	n
	ERSQSRKDS	1	1	1	1	1	1	1	0	1	1	0	1	0	1	1	1	1	1	0	1	1	1	1	0	0	1	1	1	n
	IRQASQAGP	0	0	1	1	1	1	1	1	0	0	0	1	0	0	0	0	0	0	0	0	0	0	1	0	1	1	0	1	n
	NFDDYMKEV	1	1	1	1	1	1	0	1	1	0	1	1	1	0	1	1	1	1	0	0	1	0	0	0	0	0	0	1	n
	GRRQSLIQD	1	1	1	1	1	1	0	0	0	1	0	0	1	1	1	1	1	0	1	0	0	0	1	0	1	1	1	0	n
	ASFEYTILD	1	1	1	1	1	1	1	1	1	1	0	1	1	0	1	1	0	1	0	0	0	1	0	0	1	1	1	0	n
	DLSTYASIN	1	1	1	1	0	1	0	1	1	1	1	1	1	1	1	1	0	0	0	0	1	0	0	1	1	0	0	1	n
	GDNDYIIPL	1	1	0	1	0	1	1	1	1	0	1	1	1	1	1	1	1	0	1	0	1	1	1	0	0	0	0	1	n
	GSESTEDQA	1	0	1	0	0	1	0	1	1	0	1	1	0	0	1	1	1	0	0	0	0	1	1	1	0	1	0	1	n
	EENVSVDDT	1	1	1	1	0	0	1	1	1	1	1	0	1	1	1	1	0	1	0	0	0	0	0	0	1	0	0	1	n
	ERRKSKSGA	1	1	0	0	1	1	0	1	1	1	0	1	1	1	1	1	0	1	1	1	0	1	1	1	0	0	1	0	n
	RRSRSRSRS	1	1	1	1	1	1	1	1	1	1	0	1	1	1	1	1	1	1	1	1	1	0	1	0	0	0	1	0	n
	SKIGSLDNI	0	1	1	1	1	1	1	1	0	0	1	0	0	1	1	1	0	1	0	0	1	0	0	1	1	0	1	1	n
	NDITSL	1	1	1	1	0	1	0	0	1	1	1	1	1	1	1	1	1	0	1	0	0	0	0	1	1	0	1	0	n
	AARGSFDAS	1	1	1	0	0	1	0	0	1	0	1	0	1	0	0	1	0	1	0	1	1	0	0	1	1	1	0	1	n
	ARNDSVTVA	0	0	0	0	1	0	1	1	0	1	0	1	0	0	0	0	1	0	0	0	0	1	1	1	1	1	0	1	n
	DLFGSDEED	1	1	1	1	1	1	1	1	1	1	1	1	1	1	1	1	1	1	1	0	0	1	0	0	0	1	0	0	n
	FSSRSYTSG	1	1	1	0	1	0	1	0	1	1	0	1	1	1	1	1	1	0	1	0	0	1	0	1	1	1	1	1	n
	RGKSSSYSK	1	1	1	1	1	0	1	1	0	1	0	1	1	1	1	1	1	1	1	1	1	1	1	1	1	1	1	1	n
	RKRSRAEA	1	1	0	0	1	1	1	1	0	1	0	1	1	1	1	1	0	0	1	1	1	1	0	1	0	1	1	1	n
	LKRASLG	1	1	0	1	0	0	0	1	1	1	0	0	1	1	1	0	0	1	0	0	1	0	0	1	0	0	1	0	n
	RRRPTPATL	1	1	0	0	1	1	0	0	1	1	0	1	1	0	1	1	0	0	1	1	1	1	0	1	0	1	1	0	n
	SIADTFVGT	1	1	1	0	0	0	1	1	0	0	0	1	1	1	1	1	0	0	1	0	1	0	0	0	0	0	1	1	n
	LRRNSI	1	1	0	1	1	1	0	1	1	1	0	1	1	0	1	1	0	0	0	1	1	0	1	0	1	0	1	1	n
	RRRRASVA	1	1	1	1	1	1	0	0	1	1	0	1	1	1	1	1	0	0	1	1	1	0	0	1	0	1	1	0	n
	TATDYHTTS	0	1	0	1	0	0	1	0	0	1	0	1	0	0	0	0	0	0	0	0	0	1	0	1	0	0	1	1	n
	TRRASRPVR	1	1	0	1	1	1	0	0	1	1	0	1	1	1	1	1	1	0	1	1	0	1	1	0	0	0	1	0	n
	VSSSSYRRM	1	1	0	1	1	0	1	0	1	1	0	1	1	1	1	1	1	1	1	1	1	0	1	1	0	0	1	1	n
	REVSSLKNK	1	1	0	1	1	0	0	0	1	1	0	1	1	1	1	1	1	1	0	1	1	0	0	0	0	1	1	0	n
	LSYRRYSL	1	1	0	1	1	1	0	1	1	1	0	1	1	1	1	1	0	1	1	1	0	0	1	0	0	0	1	0	n
	KKKASVA	1	1	1	1	0	0	1	1	0	1	0	1	1	1	1	1	1	1	1	0	1	1	1	1	1	1	1	1	n
	WKRTSMKLL	1	1	1	1	0	0	1	1	0	1	0	1	1	1	1	1	1	1	0	1	1	1	1	1	1	1	1	1	n
	SRRQSVLVK	1	1	1	1	1	1	1	1	1	1	0	1	1	1	1	1	1	1	1	1	1	1	1	1	1	1	1	1	y
	PENDYEDVE	1	1	1	1	1	1	1	0	1	1	1	1	1	1	1	1	1	1	1	1	1	0	1	0	0	1	0	0	n
	QEGLYNELQ	1	1	0	1	0	1	1	1	1	1	1	0	1	1	1	1	1	1	0	0	0	0	1	1	1	0	1	1	n
	SVPPSPSLS	0	0	0	0	0	0	1	1	0	0	0	1	0	0	1	0	1	0	0	0	1	0	1	0	1	0	1	1	n
	TRKVSLAPQ	1	1	1	0	0	1	0	0	0	1	0	1	1	0	1	1	1	0	1	0	1	0	0	1	0	0	1	1	n
	PKDPSQRRR	1	1	1	1	1	1	0	1	1	1	0	1	1	1	1	1	0	1	0	1	1	0	1	0	1	1	0	0	n
	KRKQISVR	1	1	1	1	1	1	1	1	1	1	0	1	1	1	1	1	1	1	1	1	1	1	1	1	1	1	1	1	y
	KLRRSSSVG	1	1	1	1	1	1	1	1	1	1	0	1	1	1	1	1	1	1	1	1	1	1	1	1	1	1	1	1	y
	LDPLSEPED	1	1	1	1	1	1	1	1	1	1	1	1	1	1	1	1	0	0	1	0	0	1	0	1	0	1	0	0	n
	QAGMTAPGT	0	1	0	0	0	0	0	1	0	0	0	0	0	0	1	1	0	0	0	0	1	1	0	0	0	0	0	0	n
	SRRASRPVR	1	1	1	1	1	1	0	0	1	1	0	1	1	1	1	1	1	0	1	1	1	1	0	1	1	0	1	1	n
	KPGFSPQPS	0	1	0	1	0	0	0	1	0	1	0	1	0	1	0	0	1	1	1	0	0	1	0	0	1	0	1	1	n
	LLPMSPEEF	1	1	1	0	1	1	1	1	1	1	1	1	1	1	1	1	1	0	0	1	1	0	0	0	0	1	1	0	n
	QLNDSSEEE	1	1	1	0	0	1	1	1	1	1	1	1	1	1	1	1	1	1	0	1	0	0	0	0	0	0	1	1	n
	KGGSYSQAA	1	1	1	1	1	1	1	1	0	1	0	1	1	1	1	1	1	1	1	0	1	1	1	1	1	1	1	1	n
	NIYISPLKS	1	1	1	1	0	0	1	1	1	1	0	1	1	1	1	1	1	1	0	0	1	1	1	1	1	1	1	1	n
	EIRVSINEK	1	1	0	1	1	0	1	0	1	1	1	0	1	0	0	1	1	0	0	1	1	1	0	1	1	1	0	0	n
	ESRISLPLP	1	1	0	1	0	0	0	0	1	0	1	0	0	0	1	0	0	1	0	0	0	0	1	0	0	1	1	0	n
	KRPSIRAKA	1	1	1	1	1	1	1	1	1	1	0	1	1	1	1	1	1	1	1	1	1	1	1	1	1	1	1	1	y
	NPGFYVEAN	1	1	1	1	1	1	1	0	1	1	1	0	1	0	1	1	0	0	0	0	1	0	1	1	1	0	0	0	n
	GSRGSGSSV	1	1	0	0	1	0	0	1	0	1	0	0	1	0	1	0	0	0	1	1	1	1	1	0	0	0	1	0	n
	DAGASPVEK	1	0	0	1	0	0	0	1	0	0	1	0	0	1	1	0	0	1	0	0	0	0	0	1	0	0	1	0	n
	DRRVSVAAE	1	1	1	1	0	0	0	0	0	0	0	0	0	0	0	0	0	0	0	1	1	0	0	0	1	1	1	1	n
	GGRASDYKS	1	1	1	0	1	0	1	1	1	1	0	1	1	1	1	1	1	1	0	1	1	1	1	1	1	1	1	1	n
	GVDTYVEMR	1	1	1	0	1	1	1	0	1	0	1	1	1	1	1	1	1	1	0	1	0	1	0	0	1	1	1	1	n
	EGTHSTKRG	1	1	1	0	1	0	0	1	0	1	0	1	1	1	0	1	1	1	1	1	0	0	1	1	0	1	0	0	n
	ESLESYEIN	1	1	1	1	1	1	1	1	1	1	1	1	1	1	1	1	1	0	1	0	1	1	1	0	0	1	0	0	n
	RVRKTKGKY	1	1	1	1	1	1	1	1	1	1	0	1	1	1	1	1	1	1	1	1	1	1	1	1	1	1	1	1	y
	SNPEYLSAS	1	1	1	0	1	1	1	1	1	0	1	1	1	0	1	1	1	1	0	1	0	0	1	0	1	1	1	1	n
	RRSTVA	1	1	0	0	1	1	0	0	0	1	0	1	1	0	1	1	1	1	1	1	0	0	1	1	0	0	0	1	n
	AEPGSPTAA	0	0	0	0	0	0	1	1	0	0	0	0	0	0	0	1	0	1	0	0	0	0	1	0	0	0	1	0	n
	AVDGYVKPQ	1	0	1	0	0	0	1	1	1	0	1	1	0	0	1	1	1	0	0	0	1	1	0	0	1	1	1	1	n
	DPGVSYRTR	1	1	1	1	1	1	1	1	0	1	0	1	1	0	1	1	0	0	0	1	0	0	0	1	1	1	0	0	n
	GEINTEDDD	1	1	0	1	1	1	1	0	1	1	1	1	1	1	1	1	1	0	0	0	1	1	1	0	0	1	0	0	n
	RLSISTESQ	0	0	1	1	0	0	1	0	0	0	0	0	0	0	1	0	0	0	0	0	1	1	1	0	1	1	1	0	n
	RKEISVR	1	1	1	1	1	1	1	1	1	1	0	1	1	1	1	1	1	1	1	1	1	1	1	1	0	0	1	1	n
	PGSPQKR	0	1	0	0	0	0	0	1	1	0	1	0	0	0	1	0	1	0	1	0	0	0	1	0	0	1	0	0	n
	RSGYSSPGS	1	1	0	1	1	0	0	0	0	1	0	1	1	0	0	1	1	0	0	0	0	1	1	1	0	0	0	0	n
	SLRASTSKS	1	1	1	1	1	1	0	1	1	1	0	1	1	1	1	1	1	1	1	1	0	1	1	1	1	1	0	1	n
	VRKISGL	1	1	0	1	1	0	1	0	1	1	0	1	1	1	1	1	0	1	1	0	0	0	0	0	0	0	1	0	n
	ADGVYAASG	1	1	0	0	1	1	0	1	1	1	1	1	1	1	1	1	1	0	0	0	0	0	1	0	0	0	0	1	n
	TGFLTEYVA	1	1	1	1	1	1	1	1	1	1	1	1	1	1	1	1	0	1	0	0	1	1	1	1	0	1	0	0	n
	TVSTSLGHS	1	1	0	0	0	0	0	0	0	1	0	1	1	0	1	0	1	1	0	0	0	0	1	0	0	0	1	0	n
	YDKEYYSVH	1	1	1	0	1	1	0	1	1	1	0	1	1	1	1	1	1	1	0	1	1	1	1	1	1	1	0	0	n
	RKLKSQGTR	1	1	1	1	1	1	0	0	1	1	0	1	1	1	1	1	1	1	0	1	0	0	1	0	1	1	1	1	n
	NRKPSKDKD	1	1	0	0	1	1	1	1	1	1	0	1	1	1	1	1	1	1	1	1	0	1	1	0	1	0	1	0	n
	LRRASPG	1	1	1	0	1	0	0	1	0	1	0	1	1	0	1	1	0	0	0	0	1	1	1	1	1	0	0	1	n
	YMAPYDNYV	1	1	1	0	1	1	1	1	1	1	1	1	1	1	1	1	1	1	1	0	1	1	1	0	1	0	1	0	n
	SSKAYGNGY	1	1	0	1	0	0	1	1	1	1	0	1	1	1	1	1	1	0	0	0	1	1	0	1	1	1	1	1	n
	PLTPSGEAP	0	1	0	0	1	1	1	0	0	0	0	1	0	0	0	1	0	1	0	0	0	0	0	0	0	1	1	1	n
	RRRRPTPA	1	1	1	1	1	1	0	0	1	1	1	1	1	1	1	1	0	0	1	1	1	1	0	1	0	1	1	1	n
	TEGQYQPQP	0	0	1	0	1	1	1	1	0	0	0	0	1	0	1	1	0	1	1	1	1	1	0	1	1	0	0	1	n
	TSSSSIFDI	1	1	1	1	0	0	1	1	1	0	1	0	1	1	1	1	0	1	0	0	0	1	0	0	1	1	1	0	n
	PPSPSLSRH	1	1	1	1	1	1	0	0	1	1	0	1	1	1	1	1	1	0	0	1	0	0	1	1	1	0	0	0	n
	SSKRAKAK	1	1	1	1	1	1	1	1	1	1	1	1	1	1	1	1	1	1	1	1	1	1	1	1	1	1	1	1	y
	KRKNSILNP	1	1	1	1	1	1	1	1	0	1	0	1	1	1	1	1	1	1	1	1	1	1	1	1	1	1	1	1	n
	LNRMSFASN	1	1	0	1	0	0	1	0	1	1	0	1	1	1	1	1	0	0	1	1	0	0	1	0	0	0	0	0	n
	QRHGSKYLA	1	1	1	1	1	1	1	0	0	1	0	1	1	0	1	0	0	1	0	1	1	1	1	0	1	0	0	1	n
	SRTASFSES	1	1	1	1	0	1	1	1	0	1	0	1	1	1	0	1	1	1	1	1	1	1	0	0	1	1	0	1	n
	KRPSDRAKA	1	1	1	1	1	1	1	1	1	1	1	1	1	1	1	1	1	1	1	1	1	1	1	1	1	1	1	1	y
	LRGPSWDPF	1	1	1	1	1	0	1	1	1	0	1	0	1	1	1	0	1	1	0	0	0	1	0	1	1	1	0	1	n
	QRSTSTPNV	0	0	0	0	0	0	1	0	0	0	0	0	0	0	1	0	0	0	0	0	0	0	0	1	1	0	0	1	n
	HDALSGSGN	1	1	0	0	0	1	1	0	1	1	1	0	0	0	1	1	1	0	0	0	0	1	1	1	1	1	0	0	n
	KRPSQRAKY	1	1	1	1	1	1	1	1	1	1	0	1	1	1	1	1	1	1	1	1	0	1	1	1	1	1	1	1	n
	EDNEYTARE	1	1	1	1	1	0	1	0	1	1	1	1	1	1	1	1	0	0	0	0	1	1	0	1	1	0	1	0	n
	ENAFSPSRS	1	0	0	0	0	0	0	1	0	0	0	1	1	0	0	0	0	0	0	0	0	0	0	1	0	1	0	1	n
	HKSGYLSSE	1	1	1	0	0	0	1	1	1	1	1	1	1	1	0	1	0	1	0	0	1	1	0	1	1	0	0	1	n
	LAYESHESM	1	1	1	0	0	0	0	1	0	0	0	1	0	1	1	0	0	0	0	0	1	1	1	1	0	1	0	1	n
	GHQGTVPSD	0	0	0	0	1	1	1	1	1	0	1	0	1	0	0	1	0	0	0	0	0	0	1	1	0	1	0	1	n
	ANDEYFIRK	1	1	1	1	1	1	0	0	0	0	1	1	0	1	1	1	1	1	0	0	1	1	1	1	0	1	0	0	n
	DEASTTVSK	0	0	1	0	1	1	1	1	0	0	1	1	1	1	1	0	1	1	0	0	1	0	0	0	1	1	1	0	n
	FEARYQQPF	1	1	0	1	1	1	1	0	1	1	1	1	1	0	1	1	0	1	0	0	1	0	0	0	1	0	0	1	n
	GLLRSWNDP	1	1	1	1	1	1	1	0	1	1	1	1	1	0	1	1	1	1	1	1	1	0	1	0	1	0	0	1	n
	DTVTSPQRA	1	1	0	0	0	0	1	0	0	1	0	1	1	1	1	1	0	1	1	1	1	0	0	1	0	1	1	0	n
	EKHHSIDAQ	1	1	1	0	0	0	1	0	0	1	0	1	1	1	0	0	0	0	0	0	0	0	1	1	1	0	0	0	n
	RRASTIEMP	1	1	1	1	1	1	0	1	0	1	0	1	1	0	1	1	0	0	0	0	1	1	0	0	0	1	1	1	n
	SDEESNDDS	1	1	1	1	0	1	1	0	1	1	1	1	1	1	1	1	1	0	0	1	0	1	0	1	1	0	1	1	n
	NVFSSPGGT	0	0	1	1	0	0	1	0	0	1	0	1	0	1	1	1	1	1	0	0	1	0	0	1	1	0	1	1	n
	RRASF	1	1	0	1	0	0	1	0	0	1	0	1	1	0	1	1	1	1	1	1	0	0	1	1	1	1	0	0	n
	AKGGTVKAA	1	1	1	0	1	0	1	0	0	1	0	1	0	1	1	1	1	1	1	0	1	1	1	1	1	1	1	1	n
	DDEITQDEN	1	1	0	0	0	1	1	1	0	1	0	1	1	1	1	1	1	0	1	0	0	1	0	1	0	1	1	1	n
	ETDDYAEII	1	1	0	1	0	1	1	0	1	1	1	1	1	0	1	1	0	0	1	1	0	1	1	0	1	1	0	1	n
	YTTNSPSKI	1	1	1	0	1	0	1	0	0	1	0	0	1	1	1	1	0	1	0	0	1	1	1	1	0	1	1	1	n
	SPLKSPYKI	1	1	0	0	0	1	0	0	0	1	0	1	1	1	1	1	1	0	0	0	1	1	1	0	1	1	1	1	n
	RKRTRKE	1	1	1	1	1	1	1	0	1	1	0	1	1	1	1	1	1	1	1	1	1	1	1	1	1	0	1	0	n
	RPPGFTPFR	1	1	0	1	1	1	1	0	0	1	0	1	1	1	1	1	1	1	1	0	0	0	1	1	0	1	0	1	n
	SASGTPNKE	0	0	1	0	1	0	0	1	0	0	1	1	0	0	0	0	1	1	0	0	1	0	1	0	0	1	1	1	n
	NSVDTSSLS	1	1	0	0	1	0	0	0	0	1	0	1	1	0	1	0	1	0	0	0	1	0	0	1	0	1	0	0	n
	LRANSI	1	1	0	1	1	1	0	1	0	1	0	0	1	1	0	1	1	0	1	0	1	1	1	1	1	0	0	1	n
	SSSSSPSRR	1	1	0	1	1	1	1	0	1	1	0	1	1	0	1	1	0	1	0	0	0	1	1	1	1	0	0	1	n
	TKSASFLKG	1	1	1	1	1	0	0	1	0	1	0	1	1	1	1	1	1	1	0	0	1	1	1	1	1	1	1	1	n
	VESLSSSEE	1	1	1	0	1	0	0	0	1	1	1	0	1	0	1	1	1	1	0	0	1	0	1	0	1	0	1	1	n
	YRRNSVRFL	1	1	1	1	1	1	1	0	0	1	0	1	1	1	1	1	0	0	1	1	1	0	1	0	1	1	1	1	n
	SPALTGDEA	1	1	0	0	1	1	1	0	1	0	1	1	0	0	1	1	1	0	0	0	1	1	1	1	0	1	1	1	n
	RKQITVR	1	1	1	1	1	0	1	1	1	1	0	1	1	1	1	1	1	1	1	1	0	1	1	1	1	1	1	1	n
	VHNRSKINL	1	1	1	1	1	0	1	1	0	1	0	1	1	1	1	1	1	1	0	1	0	0	1	1	1	0	1	0	n
	SPVHSIADE	0	1	0	1	1	1	0	1	1	0	1	0	0	0	0	0	0	0	0	0	1	0	0	0	1	1	1	1	n
	LRRASLGAF	1	1	1	1	1	1	1	0	1	1	0	1	1	1	1	1	1	1	1	1	0	1	0	1	1	1	1	1	n
	PRKGSPRKG	1	1	1	1	0	0	0	0	0	1	0	1	1	1	1	1	0	1	1	1	0	1	1	1	1	1	1	1	n
	SSPGSPGTP	0	1	0	0	0	0	1	0	0	1	0	0	0	0	1	0	0	0	0	0	0	0	0	0	0	1	0	1	n
	TKAASEKKT	1	1	0	0	0	1	0	0	0	1	0	0	0	1	0	0	1	0	0	0	1	1	1	1	1	0	1	1	n
	LRRSSSVGY	1	1	1	1	1	1	0	0	1	1	0	1	1	1	1	1	0	1	1	1	0	1	1	1	0	0	1	1	n
	PSEKSEEIT	0	0	0	0	0	0	1	1	1	0	1	0	0	0	1	1	0	0	0	0	0	1	0	1	1	0	0	0	n
	KAQEYFNIK	1	1	1	1	1	1	0	0	0	1	0	1	0	1	1	1	1	1	0	0	1	1	1	1	1	1	1	1	n
	KRQSSTSNA	1	1	1	1	1	1	0	0	0	1	0	1	1	1	1	1	0	1	1	0	0	1	1	1	0	1	1	1	n
	QKRPSQRSKYL	1	1	1	1	1	1	0	1	1	1	0	1	1	1	1	1	1	1	1	1	1	1	1	1	1	1	1	1	n
	QSPSSSPTH	1	1	0	0	1	1	1	1	0	1	0	1	0	0	0	1	0	0	0	0	0	1	1	1	1	0	0	1	n
	KGHEYTNIK	1	1	1	1	0	1	1	1	0	1	0	1	1	1	1	1	1	1	0	0	1	1	1	1	1	1	1	1	n
	KRRSSSYHV	1	1	1	1	1	1	1	0	1	1	0	1	1	1	1	1	1	1	1	1	1	1	1	1	1	1	1	1	n
	KAKQISVRGL	1	1	1	1	1	0	1	1	0	1	0	1	1	1	1	1	1	1	1	1	1	1	1	1	1	1	1	1	n
	HSIYSSDDD	0	0	1	0	1	1	1	1	1	0	1	1	0	1	1	0	1	0	1	0	0	1	1	0	0	0	0	1	n
	LVMQTAAGT	1	1	1	0	0	0	0	0	0	1	0	1	1	1	1	1	1	0	0	0	1	1	1	0	0	1	0	0	n
	EEELYLEPL	1	1	1	1	1	1	1	0	1	0	1	1	1	1	1	1	0	0	1	0	0	0	0	1	0	1	0	0	n
	EQLSTSEEN	0	0	0	0	1	1	0	1	1	0	1	1	1	0	1	1	0	1	0	0	0	0	1	0	1	1	1	1	n
	IDMESQERI	1	1	0	0	1	1	0	1	1	0	1	1	1	1	1	1	1	1	0	1	0	1	1	0	0	1	0	0	n
	MILLSELSR	0	1	0	1	0	1	1	1	0	0	0	0	1	0	1	1	0	1	0	1	1	0	0	1	1	0	1	1	n
	GPAASPAAA	0	0	1	0	0	0	0	1	0	1	0	0	0	0	0	1	1	0	1	0	0	0	0	1	0	1	0	1	n
	AQAASPAKG	0	0	1	0	0	0	1	1	0	1	0	1	0	1	0	0	0	1	1	0	1	0	1	0	1	0	0	1	n
	DHSRSTKAA	1	1	1	0	0	0	0	1	0	1	0	1	1	1	1	0	1	1	1	1	1	1	0	1	1	1	0	0	n
	FPFHSPSRL	1	1	0	1	1	1	1	1	1	1	0	1	1	1	1	1	0	1	1	1	0	1	0	1	1	1	0	1	n
	GRILTLPRS	1	1	0	1	1	1	0	1	0	1	0	1	1	0	1	1	0	0	1	1	0	1	0	1	0	1	0	0	n
	EDVGSDEED	1	1	0	0	1	1	1	0	1	1	1	1	1	1	1	1	0	0	0	1	1	1	0	1	1	1	0	1	n
	ENTVSTSLG	1	1	0	0	0	0	1	1	0	0	0	1	0	0	1	0	0	0	0	0	1	0	1	0	0	0	0	1	n
	RRQHSYDTF	1	1	1	1	1	1	1	1	1	1	0	1	1	0	1	0	0	0	0	1	1	0	0	1	0	1	1	1	n
	SFMMTPYVV	0	1	0	1	1	1	0	0	1	1	0	1	1	1	1	0	0	1	0	0	1	1	1	1	0	1	1	1	n
	PGTESFVNA	1	1	1	1	1	1	1	1	0	1	0	1	1	0	1	1	0	0	0	0	0	1	0	1	1	1	0	0	n
	SDEEV	1	1	1	0	1	1	1	1	1	1	1	1	1	0	1	1	0	0	0	1	1	1	1	0	0	1	1	0	n
	APQTPGGRR	1	1	0	1	1	1	0	0	0	1	0	1	1	0	1	1	1	0	0	0	0	0	1	0	1	1	0	1	n
	DFPLSPPKK	1	1	1	1	1	0	1	1	1	1	0	1	1	1	1	1	1	1	0	0	1	1	1	1	1	1	1	0	n
	FKAFSPKGS	1	1	1	1	1	1	1	1	0	1	0	1	1	1	1	1	1	1	1	1	1	1	1	1	1	1	1	1	n
	RDSNYISKG	1	1	0	1	1	0	1	1	1	1	1	1	1	1	1	0	1	1	0	0	1	0	0	1	0	1	0	0	n
	DDEESESD	1	1	1	1	1	1	1	1	1	1	0	1	1	0	1	1	0	0	0	0	1	1	1	1	0	0	0	1	n
	VKRISGL	1	1	1	1	1	1	0	1	0	1	0	1	1	1	1	1	1	1	1	1	1	0	1	1	0	1	0	1	n
	RRKDYPALH	1	1	1	1	1	1	0	0	0	1	0	1	1	1	1	0	1	1	1	1	1	0	1	1	1	0	0	1	n
	SEKKSKGLG	0	1	1	1	0	1	1	1	0	1	0	1	1	0	1	1	0	1	0	1	1	1	0	0	0	1	0	1	n
	PPSAYGSVK	1	1	1	1	1	0	1	1	0	1	0	1	1	1	1	1	0	1	0	0	0	0	1	0	0	0	1	0	n
	RRFSV	1	1	1	1	1	1	1	0	0	1	0	1	1	0	1	1	0	1	1	1	0	0	0	0	1	0	0	0	n
	STRRSVRGS	1	1	1	1	1	1	1	0	1	1	0	1	1	1	1	1	0	0	1	1	0	1	0	1	0	1	0	0	n
	TQSTSGRRR	1	1	0	1	1	1	1	1	1	1	0	1	1	1	1	1	0	0	1	1	0	1	1	0	1	0	0	0	n
	VNELSKDIG	1	0	1	0	0	0	1	1	1	1	1	0	0	0	1	1	0	1	0	0	1	1	0	0	1	1	0	0	n
	RAGETRFTD	1	1	0	0	1	0	1	1	1	0	1	1	1	0	0	0	1	0	0	1	1	0	1	0	0	0	1	0	n
	SPSPSFRWP	0	1	1	1	1	1	1	1	0	1	0	1	1	1	1	0	1	0	0	1	1	1	1	0	1	1	1	1	n
	RVSGSRR	1	1	1	1	1	1	1	1	1	1	0	1	1	1	1	1	0	0	1	1	0	0	1	0	1	1	0	0	n
	VRLRSSVPG	1	1	1	1	1	1	0	1	0	1	0	1	1	1	1	1	1	0	1	0	0	1	1	0	1	0	0	0	n
	SRKLSDFGQ	0	1	0	0	0	0	1	1	1	0	1	0	0	0	0	1	0	0	1	0	0	1	1	0	0	0	0	1	n
	LSGFSFKKN	1	1	1	1	1	1	1	1	0	1	0	1	1	1	1	1	1	1	1	1	1	1	1	1	1	1	1	1	n
	PSRRSRSRS	0	1	1	0	0	1	0	1	0	1	0	0	0	1	1	1	0	1	1	0	0	0	0	1	0	0	0	1	n
	STDYYREGP	1	1	0	1	1	1	1	1	1	1	0	1	1	1	1	1	1	1	1	1	1	0	1	1	0	1	0	1	n
	TPAISPSKR	1	1	1	1	1	1	1	1	1	1	0	1	1	1	1	1	1	1	0	1	1	1	1	1	1	1	1	1	n
	LVVASAGPT	0	1	0	0	1	0	1	1	0	0	0	0	1	0	0	1	0	1	0	0	1	0	0	0	1	0	0	0	n
	PVPEYINQS	1	1	1	0	1	1	1	1	1	1	1	1	1	0	1	1	1	0	0	0	1	1	1	1	0	0	0	0	n
	KKAESPVKE	0	0	0	1	0	1	0	0	0	1	0	1	0	1	1	1	1	1	1	1	1	1	1	1	1	1	1	1	n
	KSLNYIDLD	1	1	1	1	1	1	1	1	1	0	1	1	1	1	1	1	0	1	0	0	0	1	1	0	0	1	0	1	n
	KRKQISVRGL	1	1	1	1	1	1	1	1	0	1	0	1	1	1	1	1	1	1	1	1	1	1	1	1	1	1	1	1	n
	SRGDYMTMQ	0	1	1	0	0	0	0	1	0	0	0	0	0	1	0	0	1	1	0	1	0	1	0	1	0	0	1	1	n
	KKKGSGEDD	1	1	1	1	1	0	1	1	0	1	0	1	1	1	1	1	1	1	0	0	1	1	1	0	1	1	1	0	n
	KTSPSSSPA	1	1	0	1	0	0	0	0	0	1	0	1	1	1	1	1	0	1	1	0	1	1	1	0	0	1	0	1	n
	PRRRSSFGI	1	1	1	1	1	1	1	1	0	1	0	1	1	1	1	1	0	1	1	1	0	0	1	0	0	0	1	1	n
	IGSVSEDNS	1	1	0	1	0	0	1	1	0	1	0	1	1	1	1	1	0	1	1	1	0	1	1	0	1	0	0	1	n
	NAPVSALGE	0	0	1	0	0	0	1	1	0	0	0	0	0	0	0	1	1	1	1	0	0	0	0	0	0	1	0	1	n
	EETPYSYPT	1	1	1	1	0	0	1	1	1	1	0	1	1	1	1	1	0	1	1	1	1	0	1	1	0	1	0	1	n
	ERSPSPSFR	1	1	1	0	1	1	1	1	1	1	0	1	1	0	1	1	1	1	1	1	1	1	0	0	0	0	0	1	n
	IRKYTMRRL	1	1	1	1	1	1	1	1	0	1	0	1	1	1	1	1	0	1	1	1	1	1	1	1	1	0	0	1	n
	NEEESSYSY	1	1	0	1	1	1	0	1	1	1	0	1	1	1	1	1	1	1	1	1	0	1	0	1	1	1	1	0	n
	GRRQSLIED	1	1	1	0	1	1	1	1	1	1	1	1	1	0	1	1	1	1	1	0	1	1	1	0	0	1	0	1	n
	ASATSSSGG	1	0	1	0	0	0	1	1	0	0	0	1	1	1	1	0	0	0	1	0	1	0	1	1	1	1	1	0	n
	DLPMSPRTL	1	1	1	1	1	0	0	0	0	1	0	1	0	0	0	0	0	1	0	0	0	0	1	1	1	0	1	1	n
	GDLQSAEFH	1	1	1	0	1	0	1	0	1	1	1	1	1	0	1	1	1	0	1	0	0	0	1	0	0	1	1	0	n
	GSEEYMNMD	0	1	0	0	1	1	0	0	0	0	1	0	1	0	0	1	0	1	1	1	1	1	0	1	1	0	1	1	n
	EENTYDEYE	1	1	0	1	1	0	0	0	1	1	1	0	1	1	1	1	1	1	0	0	1	1	0	0	0	1	0	0	n
	ERRKSHEAE	1	1	1	0	0	1	1	0	1	1	0	1	1	1	1	1	1	1	1	1	0	1	1	1	0	1	0	0	n
	RRRVTSATR	1	1	0	1	1	1	0	1	1	1	0	1	1	1	1	1	0	1	1	1	0	0	1	0	0	1	0	0	n
	SKDSSKRGR	1	1	1	1	1	1	1	1	1	1	0	1	1	1	1	1	0	1	1	1	0	1	1	0	1	0	1	0	n
	MSVEEV	1	1	1	0	1	0	1	1	0	0	1	1	0	0	0	1	1	0	1	0	0	0	0	1	1	1	1	1	n
	AALESEDED	1	1	0	1	1	0	1	1	1	1	1	1	1	0	1	1	0	0	1	1	1	0	0	0	0	1	0	1	n
	ARKSTRRSI	1	1	1	1	1	1	1	1	1	1	0	1	1	1	1	1	0	1	1	1	0	1	1	1	1	1	1	1	n
	DLFGSDDEE	1	1	1	1	1	1	0	1	1	1	1	1	1	1	1	1	1	0	1	0	0	0	1	0	0	1	1	0	n
	FRRLSISTE	1	1	1	0	0	0	1	1	0	1	0	0	1	1	1	0	1	0	1	0	0	0	0	0	0	1	0	1	n
	RGAISAEVY	1	1	1	1	1	0	1	0	1	1	0	1	1	1	1	1	1	1	1	1	0	1	1	1	0	1	0	0	n
	RKISASEF	1	1	1	1	1	0	1	1	1	1	0	1	1	0	1	1	0	1	1	0	0	0	0	1	0	1	1	0	n
	LHRASLG	1	1	0	0	1	0	0	0	0	1	0	1	1	0	0	1	1	0	0	0	0	0	0	1	0	1	1	0	n
	RRRPTPAML	1	1	0	1	1	0	1	1	1	1	0	1	1	1	1	1	1	0	1	1	0	0	1	1	0	1	0	1	n
	SGYSSPGSP	0	1	0	1	1	0	0	1	0	0	0	0	1	0	1	0	0	0	0	1	0	1	0	0	0	1	0	1	n
	LGEGTP	0	1	0	0	1	1	1	1	0	0	1	1	0	0	0	0	0	1	0	0	0	0	1	0	0	1	0	0	n
	RRLSSLRA	1	1	0	1	1	1	1	0	1	1	0	1	1	1	1	1	0	1	1	1	0	0	1	0	0	0	0	0	n
	TAESSQAEE	0	1	0	0	0	0	1	1	1	1	1	0	1	1	1	1	0	1	0	0	0	1	0	0	1	0	0	1	n
	TRRASFSAQ	1	1	0	1	0	1	1	1	1	1	0	1	1	1	1	1	1	1	1	1	0	1	1	1	1	1	0	0	n
	VSRTSAVPT	0	0	1	0	0	1	1	1	0	1	0	1	0	1	1	1	1	0	0	1	0	1	1	0	0	0	1	1	n
	REQLSTSEE	1	1	1	0	1	0	0	1	1	1	1	1	1	0	1	1	1	1	0	1	1	0	1	0	0	0	0	0	n
	LSYRGYSL	1	1	1	1	1	1	0	1	0	1	0	1	1	1	1	1	1	1	0	1	1	1	1	0	1	1	0	1	n
	KASGSSP	0	1	1	1	0	0	0	0	1	0	1	1	0	1	1	1	0	1	0	0	1	1	1	0	0	1	0	1	n
	VVGGSLRGA	1	1	1	0	1	1	1	0	0	1	0	1	1	0	1	1	1	0	1	0	0	1	1	0	0	1	0	0	n
	SRRPSYRKI	1	1	1	1	1	0	1	1	1	1	0	1	1	1	1	1	0	1	1	1	1	1	1	1	1	1	1	1	n
	PEGDYEEVL	1	1	1	1	1	1	1	1	1	1	1	1	1	1	1	1	1	1	1	1	1	1	1	1	0	0	1	0	n
	QEGDTDAGL	1	1	1	1	1	0	1	1	1	0	1	1	1	1	1	1	0	1	0	1	0	0	0	0	0	0	1	1	n
	SVFSSPSAS	0	1	1	1	1	1	1	1	0	0	0	1	1	1	1	0	1	0	1	0	1	1	1	1	1	1	0	1	n
	TRKISQTAQ	1	1	0	1	1	0	0	1	1	0	1	1	1	1	1	0	0	1	1	0	1	0	1	1	1	0	1	0	n
	PINGSPRTP	1	1	0	1	1	1	1	1	1	0	1	0	1	1	1	0	1	0	0	0	1	1	0	0	1	0	1	0	n
	KQISVRGL	1	1	1	1	1	1	1	1	1	1	0	1	1	1	1	1	1	1	1	1	0	1	1	1	1	1	1	1	n
	KLINSIADT	0	1	1	0	0	1	1	1	1	0	1	0	1	1	1	1	1	0	0	0	1	0	1	1	1	1	0	0	n
	LDDQYTSSS	1	1	1	1	1	1	1	1	1	1	0	1	1	1	1	1	0	1	1	1	1	1	1	1	0	1	1	1	n
	PYDNYVPSA	1	1	1	1	1	0	1	1	1	1	0	1	1	1	1	1	0	1	1	1	1	1	0	1	1	0	0	1	n
	SRQLSSGVS	0	1	1	0	1	0	0	1	1	1	0	0	0	0	0	1	1	0	1	0	1	1	0	0	0	0	0	1	n
	KNIVTPRTP	1	1	1	1	1	0	0	1	0	1	0	1	1	1	1	1	0	1	1	1	1	1	1	1	1	1	1	1	n
	LKLASPELE	1	1	1	1	1	0	1	0	0	1	0	0	0	1	1	1	0	1	0	1	1	0	0	0	1	1	1	0	n
	QLIDSMANS	1	1	1	1	1	1	1	1	0	0	0	0	1	0	0	0	1	0	1	1	1	0	0	0	0	1	1	1	n
	IVYKSPVVS	1	1	1	1	1	1	1	1	1	1	0	1	0	0	1	1	1	1	1	0	1	1	1	1	1	1	1	1	n
	NGYISAAEL	1	1	1	1	1	1	1	1	1	1	1	1	1	0	1	1	1	0	0	0	1	1	1	1	1	1	1	1	n
	EILNSPEKA	0	0	0	1	1	0	0	0	0	0	0	1	1	1	1	1	1	0	0	0	0	1	0	0	0	1	0	0	n
	ESPESTEIT	1	1	0	0	1	1	0	1	1	0	1	1	1	0	1	1	0	0	0	0	1	1	1	1	0	0	1	0	n
	KRPSHRAKA	1	1	1	1	1	1	1	0	1	1	0	1	1	1	1	1	1	1	1	1	1	1	1	1	1	1	1	1	n
	NNYVYIDPT	1	1	1	1	1	1	1	0	1	1	1	1	1	0	1	1	1	0	0	0	1	1	1	0	0	1	1	0	n
	GSPRTPRRG	1	1	0	1	1	1	0	1	1	1	0	1	1	0	1	1	0	0	1	1	0	0	1	0	0	0	0	1	n
	DADEYLIPQ	1	1	0	1	1	1	1	0	1	1	1	1	1	1	1	1	1	0	0	1	0	0	0	0	0	0	1	0	n
	DRLVSARSV	1	1	0	0	0	0	1	1	1	1	0	1	1	1	1	1	0	0	0	0	1	0	1	1	0	1	1	0	n
	GGLTSPGLS	0	0	0	0	0	0	1	1	0	0	0	1	0	0	1	1	1	0	0	0	1	1	1	0	0	1	0	0	n
	GTVPSDNID	1	1	1	0	0	1	1	1	1	0	1	1	1	0	1	1	1	0	1	0	0	0	0	0	0	0	1	1	n
	EGSAYEEVP	1	1	0	1	1	1	0	0	1	1	1	0	1	1	1	1	0	0	1	1	1	1	0	0	1	0	0	1	n
	ESIISQETY	1	1	0	0	1	1	0	1	1	1	1	1	1	0	1	1	1	0	1	0	1	0	1	1	1	1	1	1	n
	RVRKSKGKY	1	1	1	1	1	1	1	1	1	1	0	1	1	1	1	1	1	1	1	1	1	1	1	1	1	1	1	1	y
	SNDSTSVSA	0	0	1	0	0	0	0	0	0	0	0	0	0	1	1	1	0	0	0	0	1	1	1	1	1	0	1	1	n
	RRPTVA	1	1	0	0	1	1	1	0	0	1	0	1	1	1	1	1	0	0	1	1	0	0	0	0	1	1	1	1	n
	AEPDYGALY	1	1	1	1	1	1	0	1	1	0	1	1	1	1	1	1	1	1	0	0	1	1	1	0	1	1	0	0	n
	AVASSPSKA	1	1	1	0	0	0	1	1	0	1	0	1	1	1	0	1	1	1	0	0	1	1	1	0	1	1	0	0	n
	DPGTSYRTR	1	1	0	0	1	1	0	1	0	1	0	1	1	1	1	1	1	0	0	1	0	1	1	1	1	1	0	1	n
	GEGTYGVVY	1	1	1	0	1	0	1	1	1	1	1	1	1	1	1	1	1	0	1	0	1	1	1	0	1	0	0	1	n
	RLRLSPSPT	1	1	1	0	1	1	0	0	0	1	0	1	1	0	1	1	0	0	0	0	1	0	1	0	0	0	0	1	n
	RKASRKE	1	1	1	1	1	1	1	1	1	1	0	1	1	1	1	1	1	1	1	1	1	1	1	1	1	1	1	1	y
	LRRWSLG	1	1	0	1	1	1	1	1	1	1	0	1	1	0	1	1	0	0	0	1	0	0	1	0	1	0	0	1	n
	RRVTSATRR	1	1	0	1	1	1	0	1	1	1	0	1	1	1	1	1	1	0	1	1	0	0	1	0	1	1	0	1	n
	SLQASIVTD	0	1	1	1	1	1	0	0	0	0	0	0	1	0	0	0	1	1	1	1	0	0	0	0	1	1	1	1	n
	RRATPA	1	1	1	0	1	1	0	0	0	1	0	1	1	0	1	1	0	0	1	1	0	1	1	0	0	0	0	0	n
	ADGIYAASG	1	1	1	1	1	1	0	0	1	1	1	1	1	0	1	1	0	0	0	0	0	1	0	0	0	1	1	0	n
	TGDTYTAHA	1	1	1	0	0	0	1	1	0	0	1	0	0	1	1	1	1	0	1	0	0	1	0	0	0	1	1	1	n
	TVSKTETSQ	0	0	0	0	0	0	0	1	0	0	0	0	0	0	1	1	1	0	0	0	0	1	0	0	0	0	1	1	n
	WTSDTQGDE	1	1	0	1	1	1	1	0	1	1	1	1	1	1	1	1	1	0	0	0	1	0	0	1	0	1	0	0	n
	RKFSSARPE	1	1	0	1	1	0	0	1	0	1	0	1	1	0	1	1	0	1	0	1	1	0	1	0	0	0	0	0	n
	KKKKASVA	1	1	1	1	0	0	1	1	1	1	0	1	1	1	1	1	1	1	1	1	1	1	1	1	1	1	1	1	n
	LRRASLG	1	1	0	0	1	1	1	1	0	1	0	1	1	1	1	1	0	0	1	0	1	0	0	0	0	1	0	0	n
	YKNDYYRKR	1	1	1	1	1	1	0	1	1	1	0	1	1	1	1	1	1	1	1	1	1	1	1	1	1	1	1	1	n
	SSEITTKDL	0	1	1	0	1	1	1	1	1	0	1	0	1	1	1	1	1	1	0	0	0	1	0	1	1	0	1	1	n
	PLSRTLSVS	1	1	0	1	1	1	1	1	1	0	1	1	1	1	1	1	1	0	0	1	0	1	0	1	1	0	0	1	n
	LRRASLRG	1	1	1	1	1	1	1	1	1	1	0	1	1	1	1	1	0	0	1	0	1	1	1	1	1	0	0	1	n
	TEGQYELQP	1	1	0	0	1	1	1	1	1	1	1	1	1	1	1	1	1	0	1	1	1	0	0	0	0	0	1	1	n
	TSPSSSPAS	0	0	0	0	0	0	1	0	0	0	0	0	0	0	1	0	1	0	0	0	1	0	1	0	0	0	0	0	n
	PPSAYGSVK	1	1	0	1	0	0	1	1	0	1	0	1	1	1	0	1	1	1	0	0	1	0	0	1	1	1	0	0	n
	RTKRSGSV	1	1	1	1	1	1	1	1	1	1	0	1	1	1	1	1	1	1	1	1	1	1	1	1	0	0	1	1	n
	KRFGSKAHM	1	1	1	1	1	1	1	1	1	1	1	1	1	1	1	1	1	1	1	1	1	1	1	1	1	1	1	1	y
	LNDSSEEED	1	1	1	0	1	1	1	1	1	1	1	1	1	1	1	1	0	1	1	0	1	1	1	1	1	0	1	0	n
	QRATSNVFA	0	0	0	1	1	0	1	0	0	0	0	1	0	1	0	1	1	1	1	1	1	1	0	1	1	0	1	0	n
	SRSRTPSLP	1	1	1	0	1	1	1	1	0	1	0	1	1	1	1	1	1	0	1	1	1	0	1	0	0	0	0	0	n
	KRPSARAKA	1	1	1	1	1	1	1	1	1	1	1	1	1	1	1	1	1	1	1	1	1	1	1	1	1	1	1	1	y
	LRAPSWIDT	1	1	1	1	1	1	1	1	1	1	1	1	1	1	1	1	1	1	1	1	1	1	1	0	1	1	0	1	n
	QRRTSVSGE	1	1	1	0	1	1	0	1	0	1	0	0	1	1	1	1	1	0	0	0	0	0	0	1	1	1	1	1	n
	HATPSPPVD	1	0	1	1	0	0	0	1	1	0	1	1	0	1	0	0	1	0	0	0	1	1	0	0	0	1	0	1	n
	KRPSQRAKA	1	1	1	1	1	1	1	1	1	1	0	1	1	1	1	1	1	1	1	1	1	1	1	1	1	1	1	1	y
	EDAESEDEE	1	1	1	0	1	1	0	1	1	1	0	1	1	1	1	1	0	1	1	0	0	1	0	0	1	0	1	0	n
	ENAEYLRVA	1	1	0	0	0	1	1	1	1	1	1	1	0	1	1	1	0	0	1	0	0	0	0	0	1	0	0	1	n
	HKRKSSQAL	1	1	1	1	0	0	1	1	1	1	0	1	0	1	1	1	1	0	1	1	0	1	1	1	1	0	1	1	n
	LAYESHESL	1	1	1	0	1	1	1	1	1	0	1	1	1	0	1	1	0	0	1	1	0	1	1	1	1	1	0	0	n
	GGVDYKNIH	1	1	1	1	0	0	0	0	1	1	0	1	0	1	1	1	1	1	0	0	1	0	0	0	1	1	1	0	n
	ALRPSTSRS	1	1	1	0	1	1	0	0	0	1	0	1	1	1	1	1	1	0	0	1	0	1	1	1	0	1	1	0	n
	DEAATKTQT	0	0	0	0	0	1	1	0	1	0	1	1	0	1	0	0	1	1	0	0	1	1	0	0	1	0	0	0	n
	FARKSTRRS	1	1	1	1	1	1	1	1	1	1	0	1	1	1	1	1	1	1	1	1	0	0	1	0	0	0	1	1	n
	GLGESRKDK	1	1	0	0	0	0	1	0	0	1	0	0	0	1	1	1	1	1	1	1	0	0	0	1	0	0	1	0	n
	DTHRTPSRS	1	1	0	0	1	1	1	1	1	1	0	1	1	1	1	1	1	0	0	0	1	1	0	0	1	1	1	1	n
	EKESSNDST	0	1	1	1	0	1	1	0	1	1	1	1	0	1	1	1	1	0	0	0	0	0	1	0	0	1	1	1	n
	RRAISGDLT	0	0	1	1	0	1	1	0	0	1	0	0	0	0	0	1	1	0	0	0	1	0	1	1	1	0	0	0	n
	SAYRSVDEV	1	1	0	0	1	0	0	0	1	1	1	1	1	0	1	1	1	0	1	1	1	0	1	1	1	1	0	0	n
	NTVSTSLGH	1	1	1	0	0	1	1	0	1	1	0	1	1	1	1	1	1	1	0	0	0	1	0	1	0	1	1	0	n
	RASLG	1	1	0	1	0	0	1	1	0	1	0	0	1	0	1	1	1	0	1	0	1	0	0	1	0	1	0	1	n
	AKDASKRGR	1	1	0	1	1	1	1	1	0	1	0	1	1	1	1	1	1	1	1	1	1	1	1	1	1	1	1	1	n
	DDEASTTVS	1	1	0	1	0	0	1	1	1	0	1	1	1	1	1	1	0	0	1	1	0	1	1	0	0	1	1	1	n
	ETAESSQAE	1	1	0	0	1	1	0	0	1	0	1	1	1	1	1	0	1	0	0	0	1	1	0	0	0	1	1	1	n
	YTRFSLARQ	1	1	1	1	0	0	1	1	0	1	0	1	1	1	1	1	0	1	0	0	0	0	0	1	1	0	1	1	n
	SPKQSPSSS	0	0	0	0	0	1	1	0	0	1	0	1	0	1	0	1	0	0	0	0	1	0	0	0	0	1	1	0	n
	RKRSRKE	1	0	1	1	1	1	1	0	1	0	1	1	1	1	0	1	1	1	0	0	1	0	0	0	1	1	0	1	n
	RPPGFSPFR	1	1	0	1	1	1	1	1	0	1	0	1	1	0	1	1	0	1	1	1	1	1	0	0	1	0	1	1	n
	SARVYENVG	1	1	1	0	1	1	1	0	0	0	0	1	1	0	1	1	1	1	0	1	0	1	0	1	0	1	1	1	n
	NRSASEPSL	0	1	1	0	1	0	1	1	0	0	0	1	0	0	0	1	0	0	0	0	0	0	0	0	1	1	1	1	n
	KGYSLG	1	1	0	0	0	0	0	1	1	1	0	1	1	1	1	1	0	1	0	0	1	1	0	0	1	1	0	0	n
	SSSSSPKAE	0	0	0	0	1	1	0	0	1	1	1	0	1	0	1	1	0	0	0	0	0	0	0	0	0	0	1	1	n
	TKKTSFVNF	1	1	1	1	1	0	0	1	1	1	0	1	1	1	1	1	1	1	1	1	1	1	1	1	1	1	1	1	n
	VEPLTPSGE	1	1	1	1	0	1	0	0	1	0	1	0	1	0	1	1	1	1	0	0	0	1	1	1	1	1	1	1	n
	YRLPSNVDQ	0	1	1	0	0	0	0	0	0	0	0	1	0	0	0	1	0	0	0	0	1	1	1	0	0	1	1	0	n
	SPAISIHEI	1	1	0	0	1	1	0	1	0	0	0	1	1	1	1	1	0	1	0	0	0	1	1	0	1	1	1	0	n
	RKQISVR	1	1	1	1	1	1	1	1	1	1	0	1	1	1	0	1	1	1	1	1	1	1	0	1	1	1	1	1	n
	VGWPTVRER	1	1	1	1	0	1	1	1	1	1	0	1	1	1	1	1	0	1	1	0	0	1	1	1	1	1	0	1	n
	QTYRSFHDL	1	1	1	0	0	1	0	0	1	1	0	1	1	1	1	1	0	1	0	1	1	0	0	0	1	1	0	1	n
	LRRASLGAA	1	1	0	0	1	0	1	1	1	1	0	1	1	1	1	1	0	1	0	1	0	0	1	1	0	0	1	0	n
	PRKGSPKRG	1	1	0	0	0	0	0	1	1	0	1	1	1	1	1	1	1	1	1	0	1	1	1	1	1	1	1	1	n
	SSPASLSRA	1	1	1	0	0	0	1	0	0	1	0	1	1	1	1	1	1	0	0	0	0	0	0	0	1	1	0	1	n
	TKAASEKKS	1	1	1	0	1	1	0	0	0	1	0	1	1	1	1	1	1	1	1	0	1	0	1	1	1	1	1	1	n
	LRRPSDQEV	1	1	0	0	0	0	1	0	0	1	0	1	0	0	0	1	1	0	1	0	0	0	0	0	1	0	1	1	n
	PSAPSPQPK	0	0	1	0	0	1	1	1	0	0	1	0	0	0	0	1	1	0	0	0	0	1	0	0	0	0	1	0	n
	KAKVTGRWK	1	1	1	1	1	1	1	1	1	1	0	1	1	1	1	1	1	1	1	1	1	1	1	1	1	1	1	1	y
	KRPTQRAKY	1	1	1	1	1	1	1	0	1	1	0	1	1	1	1	1	1	1	1	1	1	1	1	1	1	1	1	1	n
	PLSRTLSVRSL	1	1	1	1	0	1	1	1	1	1	0	1	1	1	0	1	0	1	1	1	1	1	1	0	0	0	1	0	n
	QSPGSPLEE	1	1	0	0	0	0	1	1	1	0	1	0	1	1	1	1	0	1	0	1	1	0	1	1	1	1	1	0	n
	KGGSYSQAA	1	1	1	1	0	0	1	1	1	1	0	1	1	1	1	1	1	1	1	0	1	1	1	1	1	0	1	1	n
	KRRRSSKDT	1	1	1	1	1	1	0	0	1	1	1	1	1	1	1	1	1	1	1	1	1	1	1	1	1	1	1	0	n
	KAAQISVRGL	1	1	0	1	1	0	1	1	0	1	0	1	1	1	1	0	0	0	1	1	1	0	0	1	0	1	0	0	n
	HRTPSRSFG	1	1	1	1	1	1	1	1	0	1	0	1	1	1	1	1	1	0	1	1	0	1	1	0	1	1	1	0	n
	LSGFSFKKN	1	1	1	1	1	0	1	1	0	1	0	1	1	1	1	1	1	1	1	1	1	1	1	1	1	1	1	1	n
	EEEEYMPME	1	1	0	1	1	0	1	0	1	1	0	1	1	0	1	1	1	1	0	0	1	0	0	1	0	1	1	1	n
	EQFSTVKGV	0	1	1	1	0	0	1	0	1	0	1	1	0	0	1	1	0	0	1	0	0	1	0	1	0	0	0	1	n
	IDKISRIGF	1	1	0	1	1	1	0	0	1	1	0	1	1	1	1	1	1	1	1	0	0	0	1	0	0	0	1	0	n
	MHRQETVDA	1	0	1	0	1	1	0	0	0	0	0	1	0	0	1	1	1	0	0	0	0	1	1	0	0	1	1	0	n
	GNHTYQEIA	0	1	1	1	0	1	1	0	0	1	0	1	1	1	0	1	0	1	1	1	0	0	0	1	0	0	0	0	n
	APVASPAAP	0	0	0	0	1	0	1	1	0	0	0	1	0	1	0	1	0	1	0	0	0	0	1	0	0	1	1	0	n
	DGNNSDEES	1	1	1	1	1	0	1	0	0	0	1	1	1	1	1	1	0	0	0	0	0	0	1	1	1	1	1	1	n
	FMTEYVVTR	1	1	1	1	0	0	0	1	1	1	0	1	1	1	1	1	1	1	1	1	1	0	1	0	0	1	1	0	n
	GRGLSLSRF	1	1	0	1	1	1	1	1	1	1	0	1	1	1	1	1	0	1	1	1	0	1	1	0	1	0	1	0	n
	EDTLSDSDD	1	1	0	0	0	1	1	1	1	1	0	0	1	1	1	1	0	1	0	1	0	0	0	0	0	1	1	1	n
	ENQASEEED	1	1	0	1	0	1	1	1	1	1	0	1	1	0	1	1	1	1	0	0	0	1	1	0	0	1	0	1	n
	RRPTSPVSR	1	1	0	1	1	1	1	0	0	1	0	1	1	1	1	1	0	0	1	1	0	0	0	0	0	1	0	0	n
	SFMDSSGLG	1	1	1	1	1	1	0	1	1	1	1	1	1	1	1	0	1	0	1	0	0	1	0	0	0	1	1	0	n
	QKRPSQRSK	1	1	1	1	1	1	1	1	1	1	0	1	1	1	1	1	1	1	1	1	1	1	0	1	1	1	0	1	n
	SDEEH	0	0	0	1	1	1	0	1	0	0	1	0	1	1	0	1	1	0	1	0	1	1	1	0	1	1	0	0	n
	APLTPGGRR	1	1	1	1	1	1	0	0	0	1	0	1	1	0	1	1	1	1	1	0	0	0	1	0	0	0	0	0	n
	DEPSTPYHS	1	1	1	1	0	0	0	1	1	0	1	1	1	0	1	1	1	1	0	0	1	1	0	0	0	0	1	1	n
	FGSRSLYGL	1	1	1	1	0	0	1	1	0	1	0	1	1	1	1	1	1	1	1	1	0	1	0	1	1	1	1	1	n
	RDPVTENAV	0	1	0	0	0	0	1	0	0	0	0	1	1	1	1	0	0	0	1	0	0	0	0	0	0	1	0	1	n
	AVRRSDRA	1	1	0	1	1	1	0	1	1	1	0	1	1	1	1	1	1	0	1	1	0	1	1	1	1	0	1	0	n
	VKRGSGL	1	1	1	0	1	1	0	1	0	1	0	1	1	1	1	1	1	0	0	1	0	0	0	1	0	0	0	1	n
	RRKDTPALH	1	1	1	0	0	0	1	0	1	1	0	1	0	0	1	1	1	1	0	0	0	1	0	1	0	0	0	0	n
	SEITTKDLK	0	0	1	1	1	0	1	0	1	0	1	0	0	1	0	0	1	1	0	0	1	1	1	0	1	0	1	1	n
	PNVSYIASR	1	1	1	1	1	0	1	1	0	1	0	1	1	1	1	1	1	1	1	0	0	0	1	0	0	1	0	1	n
	RRDSV	1	1	1	0	0	1	1	1	0	1	0	1	1	0	1	1	1	0	0	1	1	0	0	0	1	0	1	1	n
	STRRSIRLP	1	1	1	1	1	1	1	1	1	1	0	1	1	1	1	1	0	0	1	1	1	0	0	0	0	0	0	0	n
	TPQVSDTMR	0	0	0	0	0	0	0	0	0	0	0	1	1	1	0	1	1	0	0	0	0	0	0	0	1	0	0	1	n
	VNATYVNVK	1	1	0	1	1	1	0	1	1	0	1	1	0	1	0	1	0	0	0	1	1	0	0	0	1	0	0	0	n
	RAAHSIKGG	1	1	0	1	0	0	1	1	1	1	0	1	1	1	1	1	0	1	1	1	1	1	0	0	0	1	1	0	n
	SPSLSRHSS	1	1	0	1	1	1	0	1	1	1	0	1	1	1	1	1	1	0	1	1	0	0	1	1	1	1	1	0	n
	RTPPPSG	0	0	1	0	0	0	0	0	0	1	0	1	0	0	1	0	1	0	0	0	0	1	1	0	0	0	1	1	n
	VRKRTLRRL	1	1	0	1	1	0	0	1	1	1	0	1	1	1	1	1	0	1	1	1	1	1	0	1	1	1	0	0	n
	SRKGSGFGH	1	1	1	1	1	1	1	1	0	1	0	1	1	1	1	1	1	1	1	1	1	1	1	1	0	0	0	1	n
	LSGESDLEI	1	1	1	0	1	1	1	1	1	1	1	1	1	1	1	1	0	1	0	1	0	1	0	0	1	0	0	0	n
	PSQRSKYLA	1	1	1	0	1	1	1	1	1	0	1	1	1	1	1	1	1	0	0	0	1	1	0	0	1	0	0	0	n
	STDEYLDLS	1	1	0	1	1	1	1	1	1	1	1	1	1	1	1	1	1	1	1	1	1	1	1	1	0	1	1	0	n
	TNHIYSNLA	0	1	1	1	1	0	1	1	0	0	0	0	0	0	0	0	0	0	0	0	1	0	0	1	0	0	1	0	n
	LSRHSSPHQ	1	1	0	0	0	0	1	1	1	1	0	1	1	1	1	1	0	1	1	1	0	0	0	1	0	0	0	1	n
	PTRHSRVAE	0	1	0	0	0	1	1	1	0	0	0	0	0	0	1	1	1	0	0	0	0	1	0	0	1	1	1	1	n
	KISITSRKA	1	1	1	1	1	1	1	1	1	1	0	1	1	1	1	1	1	1	1	1	1	1	1	1	1	1	1	1	y
	KSKISASRK	1	1	1	1	1	0	1	1	0	1	0	1	1	1	1	1	1	1	1	1	1	1	1	1	1	1	1	1	n
	KRKQISVGGL	1	1	1	1	1	0	1	1	1	1	0	1	1	1	1	1	1	1	1	1	1	1	1	1	1	1	1	1	n
	SRALSRQLS	1	1	0	1	1	1	0	1	0	1	0	1	1	1	1	1	0	0	1	1	0	0	1	0	0	0	0	0	n
	KKKFSFKKP	1	1	1	1	1	1	1	1	0	1	0	1	1	1	1	1	1	1	1	1	1	1	1	1	1	1	1	1	n
	KTRSSRAGL	1	1	1	1	1	1	1	1	1	1	0	1	1	1	1	1	1	1	1	1	1	1	1	1	1	1	1	1	y
	PAPGSPEPP	1	1	0	1	0	0	0	1	0	0	0	0	1	0	1	0	1	1	0	1	0	1	0	0	1	1	1	1	n
	IGSESTEDQ	1	1	1	0	1	1	1	1	1	1	1	1	1	0	1	1	0	1	1	0	0	1	0	1	0	0	1	1	n
	MRRNSFTPL	1	1	0	0	1	0	1	1	0	1	0	1	1	1	1	1	0	0	0	1	1	0	0	1	0	1	1	1	n
	EEQEYVQTV	1	1	1	1	1	1	0	1	1	1	1	1	1	1	1	1	1	0	1	1	0	1	0	1	0	0	0	0	n
	ERRVSNAGG	1	1	1	0	1	0	1	1	0	1	0	1	0	1	0	1	1	0	0	1	1	1	0	1	1	0	1	0	n
	IREESPPHS	0	0	0	0	0	0	0	0	0	0	0	1	0	0	0	1	0	0	0	0	1	0	0	0	1	1	1	1	n
	NDSVYANWM	1	1	0	1	1	1	1	1	1	1	0	1	1	1	1	1	1	0	1	0	0	1	0	0	1	1	1	0	n
	GRRESLTSF	1	1	1	1	1	1	1	1	1	1	0	1	1	1	1	1	0	0	1	1	0	1	1	0	1	1	1	0	n
	ARVFSVLRE	1	1	1	1	1	1	1	1	1	1	0	1	1	1	1	1	0	1	1	1	1	1	0	1	1	1	0	0	n
	DLPLSPSAF	1	1	1	1	1	1	1	1	1	1	1	0	1	0	1	1	1	0	1	1	0	0	1	1	1	1	1	0	n
	GDKKSKKAK	1	1	1	1	1	0	1	1	1	1	0	1	1	1	1	1	1	1	1	1	1	1	1	1	1	1	1	1	n
	GSDVSFNEE	1	1	1	1	1	1	0	0	1	1	1	1	1	1	1	1	1	0	0	1	0	1	1	0	1	1	1	0	n
	EEKGSPLNA	0	0	1	1	0	1	1	0	0	0	1	1	0	0	1	1	0	1	0	0	0	1	0	0	1	1	1	1	n
	ERQKTQTKL	1	1	1	1	1	0	1	1	1	1	0	1	1	1	1	0	1	0	0	1	1	1	1	1	1	0	1	1	n
	RRRSSKDTS	1	1	1	1	1	1	0	1	0	1	0	1	1	1	1	1	1	1	0	1	0	0	1	1	0	0	1	1	n
	SKAGSLGNI	0	1	1	1	0	0	1	1	0	1	0	0	0	1	1	1	0	0	0	0	1	1	1	0	1	0	0	1	n
	MSGDEM	1	1	0	0	0	0	1	0	0	0	1	0	0	0	1	0	0	0	0	0	1	1	1	0	1	0	0	1	n
	AAATTPAAE	0	0	0	0	0	0	1	0	0	0	0	0	0	0	1	1	0	1	0	0	1	1	1	0	1	0	0	0	n
	ARKKSSAQL	1	1	1	1	1	1	0	1	1	1	1	1	0	1	1	1	1	0	0	0	1	1	1	1	1	1	0	0	n
	DKVTSPTKV	0	1	0	1	0	0	1	1	0	1	0	1	0	0	1	1	1	1	0	0	1	1	1	1	1	1	1	0	n
	FRRFTPDSL	1	1	0	1	1	1	1	1	1	1	0	1	1	0	1	0	1	0	1	1	0	1	1	0	1	1	1	0	n
	RFTDTRKDE	1	1	1	1	1	1	1	0	1	0	1	1	0	0	0	1	0	1	0	1	0	0	0	1	0	0	0	1	n
	RKISASEA	0	1	1	0	0	0	1	1	0	1	0	0	0	1	0	1	1	1	0	0	1	0	0	0	0	1	1	1	n
	LARASLG	1	1	0	0	1	0	0	0	0	1	0	1	1	0	1	1	1	1	0	0	1	0	0	0	1	0	0	1	n
	RRRLSSLRA	1	1	0	1	1	1	0	1	0	1	0	1	1	0	1	1	1	0	1	0	1	1	0	0	0	0	1	1	n
	SGYISSLEY	1	1	0	1	1	1	0	1	1	1	1	1	1	1	1	1	0	1	1	0	1	1	0	1	1	1	1	1	n
	LARNSI	1	1	0	0	0	0	0	0	0	0	0	1	1	0	1	1	1	0	0	1	0	1	1	0	1	1	1	1	n
	TIAVG	1	1	0	1	1	0	1	0	0	1	0	1	0	0	0	1	1	0	1	0	1	0	1	0	0	0	1	1	n
	TADISEDEE	1	1	0	1	1	1	1	0	1	1	1	1	1	0	1	1	1	1	0	0	1	1	1	1	0	0	0	0	n
	TRQTSVSGQ	0	0	1	0	0	0	0	0	0	1	0	0	0	0	1	1	0	0	0	0	0	0	1	1	0	0	1	1	n
	VSEEYLDLR	1	1	1	1	1	1	1	1	1	1	1	1	1	1	1	1	0	1	1	1	0	0	0	0	0	0	1	1	n
	REQESSGEE	1	0	0	0	0	0	1	1	1	0	1	1	1	1	1	1	0	1	1	0	0	1	1	0	1	1	1	0	n
	GTKRSGSV	1	1	0	0	1	1	0	1	1	1	0	1	1	1	1	1	1	1	1	1	0	0	0	0	1	0	0	1	n
	NRLQTMKEE	0	0	0	1	0	0	0	1	1	0	1	0	0	1	1	1	1	0	0	0	1	0	1	1	1	0	0	1	n
	VVELSGESD	1	1	0	1	1	1	1	1	1	1	1	1	1	1	1	1	0	1	1	1	1	1	1	0	0	0	0	0	n
	SRRPSRATW	1	1	1	1	1	1	1	0	0	1	0	1	1	1	1	1	1	1	1	1	1	0	1	1	0	1	1	0	n
	PASQTPNKT	1	1	0	0	0	0	1	0	0	0	1	1	0	0	0	1	0	0	0	1	0	0	1	0	1	1	1	1	n
	QDPVSPSLV	1	1	1	1	1	1	1	0	1	1	1	0	1	1	1	1	0	1	0	0	0	1	1	0	1	0	0	0	n
	STTVSKTET	0	0	1	0	0	0	1	1	0	0	0	0	0	1	0	1	0	0	0	0	0	0	0	0	0	0	0	0	n
	TRKISASEF	1	1	1	0	0	1	0	1	1	0	1	1	1	1	1	1	1	0	0	0	0	0	0	0	1	0	1	1	n
	PGPQSPGSP	0	0	1	0	0	0	0	0	0	0	0	1	0	1	1	0	0	0	0	0	0	0	1	0	0	0	1	1	n
	KQGSGRGL	1	1	1	1	1	1	1	1	1	1	0	1	1	1	1	1	1	1	1	1	1	1	1	1	0	1	0	0	n
	KKSWSRWTL	1	1	1	1	1	1	1	1	1	1	1	1	1	1	1	1	1	1	1	1	1	1	1	1	1	1	1	1	y
	LASSSKEEN	1	0	1	0	1	0	1	1	0	0	1	1	0	1	1	1	1	1	1	0	0	1	0	0	1	1	1	0	n
	PLRRTLSVA	1	1	0	0	1	1	1	1	0	1	0	1	1	0	1	1	0	0	1	1	0	0	0	0	0	1	0	1	n
	SRPSSNRSY	1	1	1	1	1	1	1	1	1	1	0	1	1	1	1	1	0	1	1	1	1	1	1	1	0	0	1	1	n
	KNDYYRKRG	1	1	1	1	1	1	0	1	1	1	0	1	1	1	1	1	1	1	1	1	1	1	1	1	1	1	1	1	n
	LIEDAEYTA	1	1	1	1	1	1	0	1	1	0	1	0	1	1	1	1	0	1	1	1	1	1	1	0	0	0	1	1	n
	QKAQTERKS	1	1	1	1	1	0	1	1	1	1	0	1	1	0	1	1	0	0	0	1	1	0	1	0	1	1	1	1	n
	ISTESQPNG	0	0	0	0	0	0	1	1	0	0	0	0	0	0	0	0	1	1	0	0	1	1	1	0	0	0	0	1	n
	NGNNYVYID	1	1	0	1	1	1	0	0	1	0	1	1	1	0	1	1	1	0	0	1	0	0	1	0	0	0	0	1	n
	EIKKSWSRW	1	1	1	1	1	0	1	0	1	1	0	1	1	1	1	1	1	1	0	1	1	1	1	1	1	1	1	1	n
	ESPASDEAE	1	1	0	1	1	1	0	0	1	1	1	1	1	1	1	1	0	0	0	1	0	1	1	0	0	0	0	1	n
	KRKSSQALV	1	1	1	1	1	1	1	1	1	1	0	1	1	1	1	1	1	1	1	1	1	1	1	1	1	1	1	1	y
	NNMPSSDDG	1	1	0	0	0	0	0	0	0	0	0	0	0	0	0	1	0	0	0	0	0	0	0	0	0	0	1	0	n
	GSPGTPGSR	1	1	0	0	1	1	0	0	0	1	0	1	1	0	1	1	1	0	1	0	0	0	0	1	0	1	0	1	n
	AVVRTPPKS	1	1	1	1	1	1	1	1	1	1	0	1	1	1	1	1	1	1	1	1	1	1	1	1	1	1	1	1	y
	DRKLSTKEA	0	1	0	1	1	1	1	0	0	1	0	0	0	0	1	1	1	0	0	1	0	1	0	0	1	1	0	0	n
	GGIRSLNVA	1	1	0	0	0	0	1	1	0	1	0	1	0	1	1	0	0	1	0	1	1	0	1	1	0	0	1	1	n
	GTRLSLARM	1	1	1	1	1	0	1	1	1	1	0	1	1	1	1	1	0	1	0	0	0	1	1	0	0	1	1	0	n
	EGNKSPAPK	0	0	0	1	0	1	1	1	0	1	0	1	0	0	0	1	1	0	0	1	1	1	1	0	1	0	0	1	n
	ESHESMESY	1	1	1	1	1	0	0	0	1	1	1	0	1	0	0	1	1	0	0	0	1	1	1	0	0	1	0	1	n
	RVRISADAM	1	1	0	1	1	0	1	1	0	0	0	0	0	1	0	1	1	1	1	0	0	0	1	0	0	1	0	1	n
	SNDDSDDDD	1	1	1	1	1	1	1	1	1	1	1	1	1	1	1	1	0	0	1	0	0	0	1	1	1	0	0	0	n
	RRPTPA	1	1	0	0	1	1	1	1	0	1	0	1	1	0	1	1	0	0	1	1	1	1	0	0	0	0	0	1	n
	AEGSSNVFS	1	1	0	1	1	1	0	1	1	0	1	1	1	1	1	1	0	0	1	0	1	0	0	1	0	0	1	0	n
	AVADSESED	1	1	0	1	1	1	1	1	1	1	1	1	1	0	1	1	0	1	0	0	1	0	1	0	1	0	0	1	n
	DNPDYQQDF	1	1	0	1	1	1	1	1	1	1	1	1	1	1	1	1	1	1	1	0	0	1	1	0	1	0	1	0	n
	GDVKYADIE	1	1	1	1	1	1	1	1	1	1	1	1	1	1	1	0	0	0	1	0	0	1	1	0	0	0	0	0	n
	RLQDYEEKT	1	1	0	1	1	1	1	0	1	1	1	1	1	0	1	1	0	1	1	1	0	0	0	1	0	1	1	0	n
	FKKSFKL	1	1	1	1	1	1	1	1	1	1	1	1	1	1	1	1	1	1	1	1	1	1	1	1	1	1	1	1	y
	LRRPSLG	1	1	0	1	1	1	1	1	1	1	0	1	1	1	1	1	0	1	1	1	0	0	0	0	0	0	0	0	n
	RRVRSQEPG	1	1	0	0	1	0	0	0	0	1	0	1	1	0	1	1	1	0	1	0	0	1	1	0	1	0	1	1	n
	SLDDSGSAM	0	1	0	0	1	1	1	1	0	0	1	0	1	0	0	1	0	0	0	0	1	0	0	0	0	1	1	1	n
	RRASVA	1	1	0	0	1	1	1	0	0	1	0	1	1	0	1	1	0	0	1	1	1	0	0	0	1	0	1	1	n
	ADDEYAPKQ	1	1	0	1	1	1	0	0	1	1	1	1	1	1	1	1	0	1	0	1	0	1	0	1	1	0	1	1	n
	TESQYQQQP	1	1	1	0	1	0	0	0	0	0	0	0	1	0	0	1	0	0	0	1	1	0	0	0	0	0	0	0	n
	TVKSSKGGP	1	1	0	1	0	0	1	1	0	1	0	1	1	0	1	1	0	0	0	0	1	0	0	0	1	0	1	1	n
	WTSDSAGEE	1	1	1	1	1	1	1	1	1	1	1	1	1	1	1	1	1	0	1	0	1	0	0	1	1	1	1	1	n
	RKAASVIAK	1	1	1	1	1	1	1	1	1	1	1	1	1	1	1	1	1	1	1	1	1	1	1	1	1	1	1	1	y
	LRRASLDG	1	1	1	0	0	0	1	1	0	0	0	0	1	0	1	0	0	1	0	1	1	0	1	1	0	0	1	0	n
	LRRASGG	1	1	0	0	0	0	0	0	0	1	0	1	1	0	1	1	0	0	1	1	0	0	0	0	0	0	1	0	n
	YHTTSHPGT	1	1	0	1	1	0	1	0	0	1	0	1	1	0	1	1	1	0	1	0	0	1	1	1	0	0	0	1	n
	SSEESITRI	1	1	1	1	0	1	1	1	1	1	1	1	1	1	1	1	0	0	0	1	0	1	1	0	0	0	1	0	n
	PLAGSPVIA	1	1	1	0	1	1	1	0	0	1	0	1	0	0	1	1	1	0	0	0	1	0	0	0	1	1	1	0	n
	LGSPLRRR	1	1	1	1	1	1	1	1	1	1	1	1	1	1	1	1	0	0	1	1	1	1	0	1	1	1	1	0	n
	TEDQYSLVE	1	1	0	1	1	1	1	1	1	1	1	0	1	1	1	1	0	0	0	1	0	1	0	0	1	1	0	0	n
	TRTYSLGSA	1	1	0	0	0	0	0	1	0	1	0	1	1	1	1	1	0	0	0	1	1	0	1	0	1	0	1	0	n
	PPSAYATVK	1	1	1	1	1	1	0	1	0	1	0	1	1	1	1	1	0	1	0	1	1	0	1	0	0	1	0	1	n
	RTKRSGSV	1	1	1	1	1	1	0	1	1	1	0	1	1	1	1	1	0	1	1	1	1	1	1	1	1	1	0	0	n
	KREASLDNQ	1	1	1	1	1	0	1	1	1	0	1	0	0	1	1	1	0	1	0	1	1	0	1	1	0	0	0	1	n
	LMDKYHVDN	1	1	1	1	0	0	1	1	0	1	0	0	0	1	1	1	0	1	0	0	1	1	1	0	1	0	0	0	n
	QQGMTVYGL	1	1	1	1	1	1	1	1	0	0	1	1	1	0	1	1	0	1	0	1	1	1	1	0	0	0	0	1	n
	SRSRSRSRS	1	1	1	1	1	1	1	1	1	1	0	1	1	1	1	1	1	1	1	1	1	1	1	1	1	0	1	0	n
	KRNSSPPPS	1	1	1	1	1	1	1	0	1	1	0	1	1	1	1	1	0	0	1	1	1	0	0	1	0	1	1	0	n
	LQRYSSDPT	0	1	1	0	1	1	1	0	0	0	0	1	1	1	1	0	0	1	0	0	1	1	0	0	0	0	0	1	n
	QRRTSLTGS	1	1	1	0	1	0	1	0	0	1	0	1	1	0	1	1	0	0	0	0	0	0	0	0	1	0	1	0	n
	GVRQSRASD	1	1	0	0	0	0	1	0	0	1	0	0	1	0	1	1	1	0	0	1	0	1	1	0	0	1	0	0	n
	KRPSNRAKA	1	1	1	1	1	1	1	1	1	1	0	1	1	1	1	1	1	1	1	1	0	0	1	1	1	1	1	1	n
	EAVTSPRFI	1	1	1	1	0	0	1	1	0	1	0	0	0	1	1	0	1	0	1	1	0	1	0	0	0	0	1	1	n
	EMTGYVATR	0	1	0	0	1	0	0	1	0	1	0	1	1	1	0	1	0	0	1	0	0	0	1	0	0	1	1	0	n
	HKIKSGAEA	1	1	1	0	0	0	0	0	0	1	0	1	0	0	1	1	1	0	0	0	0	0	0	0	1	0	1	1	n
	LARRSTTDA	0	0	1	0	0	0	1	0	0	1	0	0	1	0	1	0	0	0	0	0	0	1	0	1	1	0	1	0	n
	GGTGTPNKE	0	0	0	0	0	0	1	1	1	0	1	1	0	0	0	1	1	0	0	0	0	0	1	1	0	0	0	0	n
	ALGISYGRK	1	1	1	1	1	1	1	1	1	1	0	1	1	1	1	1	1	1	1	1	1	1	1	1	1	1	0	1	n
	DDSGSAMSG	0	1	1	1	0	0	1	0	0	0	0	1	1	0	0	0	0	0	0	0	1	1	1	1	0	0	0	0	n
	EYVQTVKSS	0	0	1	1	1	1	0	0	1	0	1	0	0	1	0	0	1	1	0	0	1	0	1	1	0	1	1	0	n
	GKTDYMGEA	0	0	0	0	0	1	1	1	1	0	1	0	0	0	0	0	1	0	1	1	0	0	0	1	0	0	1	0	n
	DSTYYKASK	1	1	1	1	0	0	1	1	1	1	0	1	1	1	1	1	1	1	1	1	1	1	1	1	1	1	1	1	n
	EKEISDDEA	1	1	1	1	1	1	1	1	1	0	1	1	1	1	1	1	1	0	0	0	0	1	1	0	0	1	0	1	n
	RRADSLQKN	1	1	1	0	1	1	0	0	0	1	0	1	1	0	1	0	0	1	0	0	0	1	0	1	1	0	1	0	n
	SAYGSVKAY	0	1	1	0	0	0	0	1	1	1	1	1	1	1	1	1	0	1	1	1	1	1	1	1	0	1	1	0	n
	NTSSSPQPK	1	1	0	1	1	1	1	1	0	1	0	0	1	0	0	1	1	0	0	0	1	0	1	1	0	1	1	0	n
	GSRRR	1	1	1	1	1	1	0	1	1	1	1	1	1	0	1	1	0	1	1	1	1	0	1	0	0	0	1	0	n
	AKAKTTKKR	1	1	1	1	1	1	1	1	0	1	0	1	1	1	1	1	1	1	1	1	1	1	1	1	1	1	1	1	n
	DDAYSDTET	1	1	1	1	1	1	1	0	1	1	1	1	1	1	1	1	0	1	1	1	0	0	1	1	1	1	0	0	n
	ESVDYVPML	1	1	0	1	1	1	1	1	1	1	1	1	1	1	1	1	1	1	1	0	0	0	1	1	0	0	0	0	n
	YSTDYYREG	1	1	1	1	1	1	0	1	1	1	1	1	1	1	1	1	1	1	1	1	1	1	1	0	0	0	0	1	n
	SPKKSPRKA	1	1	1	1	1	1	1	0	0	1	0	1	1	1	1	1	1	1	1	1	1	1	1	1	1	1	1	1	n
	RKRSRKA	1	1	0	1	1	1	1	1	1	1	1	1	1	1	1	1	1	1	1	1	1	1	0	1	1	0	0	0	n
	RPPASPSPQ	0	0	0	1	0	0	0	1	0	0	0	0	0	0	0	0	0	0	0	0	0	1	1	1	1	0	0	0	n
	SARLSAKPA	1	1	0	0	0	0	0	1	0	1	0	1	1	1	0	1	1	1	0	1	0	1	1	1	0	1	1	0	n
	NRQSSQARV	1	1	0	1	1	0	0	1	1	1	0	1	1	1	1	1	1	0	0	0	1	0	0	1	0	1	1	1	n
	KEAKSD	0	0	0	0	0	0	0	0	0	0	0	0	0	0	1	0	1	1	0	0	1	1	1	0	1	0	0	1	n
	SSSNTIRRP	1	1	1	0	1	1	0	0	1	1	0	1	1	0	1	1	0	0	1	1	1	1	1	0	1	1	0	0	n
	TKKQSFKQT	1	1	1	1	0	0	1	1	0	1	0	1	1	1	1	1	1	1	1	0	1	1	1	1	1	1	1	1	n
	VDSAYEVIK	1	1	1	1	1	1	1	1	1	1	1	0	1	1	1	0	1	1	0	1	0	1	0	1	1	0	0	0	n
	YRKSSLKSR	1	1	1	1	1	1	1	1	1	1	0	1	1	1	1	1	1	1	1	1	1	1	1	1	1	0	1	1	n
	SNVSSTGSI	1	1	0	0	0	1	1	1	0	0	0	1	0	0	1	0	0	0	0	0	0	0	1	0	0	1	1	0	n
	RARSRKE	1	1	1	1	1	1	0	1	1	1	0	1	1	1	1	1	1	1	1	1	0	0	0	1	0	1	1	0	n
	VGPGYLGSG	1	1	0	1	0	1	1	1	0	0	1	1	0	0	0	1	1	1	0	0	0	1	1	0	0	1	0	1	n
	QTVKSSKGG	1	1	1	1	1	1	0	0	0	1	0	1	1	0	1	1	0	1	1	0	0	0	0	1	0	0	0	0	n
	LRMFSFKAP	1	1	1	0	1	0	0	1	0	1	0	1	1	1	1	1	1	0	1	0	0	1	1	1	1	1	1	1	n
	PRHLSNVSS	1	1	0	0	0	0	0	0	1	0	1	1	1	0	1	0	0	0	0	0	1	0	0	0	0	1	0	0	n
	SSNEYMDMK	1	1	1	0	1	0	1	1	1	0	1	0	1	0	1	1	0	1	0	0	0	0	1	0	1	1	0	1	n
	THYGSLPQK	1	1	0	0	0	0	0	0	0	1	0	1	1	1	1	1	1	1	0	1	1	1	1	1	1	1	0	0	n
	LRRPSDQAV	1	1	0	0	1	0	1	0	0	1	0	1	1	0	1	1	1	0	0	1	0	1	0	0	0	0	1	0	n
	PRRNSRASL	1	1	1	1	0	1	1	0	0	0	1	0	1	0	1	1	1	1	1	1	0	0	0	1	0	1	1	0	n
	KAKTTKKRP	1	1	1	1	1	1	1	1	1	1	0	1	1	1	1	1	1	1	1	1	1	1	1	1	1	1	1	1	y
	KRPSGRAKA	1	1	1	1	1	1	0	0	1	1	0	1	1	1	1	1	1	1	1	1	1	1	1	1	1	1	1	1	n
	PLSKTLSVSSL	1	1	0	0	0	0	1	1	0	1	0	0	0	1	0	0	1	0	0	0	0	0	0	0	0	0	0	0	n
	QSGMTEYVA	1	1	1	0	0	0	0	1	1	1	1	1	1	0	1	1	1	1	0	1	0	0	1	1	0	1	0	0	n
	KGATSDEED	1	1	1	0	1	0	1	1	1	1	1	1	1	1	1	1	0	1	0	0	0	1	1	0	1	1	1	1	n
	KRRNSEFEI	1	1	1	1	1	1	0	0	1	1	0	1	1	1	1	1	1	0	1	1	1	1	1	1	0	1	1	0	n
	LTRRASFSAQ	1	1	0	1	1	1	0	1	1	1	0	1	1	1	1	1	1	0	1	1	1	0	1	0	1	0	1	1	n
	HRQETVEAL	1	0	1	0	1	0	0	1	0	0	0	1	1	1	0	1	1	0	1	1	0	0	0	1	1	0	0	0	n
	LRRFSLATM	1	1	0	1	1	1	1	1	0	1	0	1	1	1	1	1	1	0	0	0	0	0	1	1	1	0	1	0	n
	EEEAYGWMD	1	1	1	1	1	1	1	1	1	1	1	1	1	0	1	1	0	1	0	0	1	0	1	1	0	0	0	1	n
	EQESSGEED	1	1	1	0	1	1	1	1	1	1	1	1	1	0	1	1	1	0	0	0	0	1	0	0	1	1	0	0	n
	IAADSEAEQ	1	1	1	0	1	1	1	1	1	0	1	1	0	1	1	1	0	0	0	0	0	1	0	0	0	0	0	0	n
	MGEASGAQL	0	0	0	0	0	0	1	1	0	0	0	0	0	0	0	0	0	0	0	0	1	1	0	0	0	0	0	0	n
	GNGDYMPMS	1	1	1	0	1	1	1	1	1	0	1	1	0	0	1	0	1	1	1	0	0	0	1	1	1	1	1	0	n
	APRYPGGRR	1	1	0	1	1	1	1	1	1	1	0	1	1	1	1	1	0	0	1	1	0	0	1	0	1	1	1	1	n
	DGNKSPAPK	0	1	0	0	0	0	0	1	0	1	0	1	0	0	0	0	0	1	0	0	0	0	1	1	0	1	0	0	n
	FMTEYVATR	1	1	1	1	1	0	1	1	1	1	0	1	0	1	1	1	1	1	0	0	1	1	1	0	0	1	0	0	n
	GRASSHSSQ	1	1	1	1	1	0	0	1	1	1	0	1	1	1	1	1	0	0	1	1	1	0	1	0	0	0	0	1	n
	EDSTYYKAS	1	1	0	1	1	1	0	1	1	1	0	1	1	1	1	1	1	1	0	1	0	1	1	0	0	1	1	0	n
	ENPQYFRQG	1	1	1	1	0	1	0	0	1	0	1	0	0	1	1	1	0	1	0	1	1	0	0	0	0	0	1	0	n
	RRPTPATVA	1	1	0	1	1	1	1	0	0	1	0	1	1	0	1	1	0	0	1	1	1	1	1	0	1	0	0	0	n
	SFKLSGFSF	1	1	0	0	0	0	1	1	0	0	0	0	0	1	1	0	1	1	0	1	1	1	1	1	1	0	0	1	n
	QEKESERLA	1	1	0	0	0	0	0	1	1	0	1	1	0	0	0	1	0	0	0	1	1	0	0	1	1	1	0	0	n
	RRVSV	1	1	0	1	1	1	1	1	0	1	0	1	1	1	1	1	1	0	1	1	1	1	0	1	0	1	1	0	n
	APFTPGGRR	1	1	1	1	1	1	1	0	0	1	0	1	1	1	1	1	0	0	1	1	1	1	1	1	0	0	0	0	n
	DEKLSEILG	1	1	1	1	1	0	1	1	1	0	1	0	1	1	1	1	0	1	0	1	0	1	0	1	0	1	1	1	n
	FGHNTIDAV	1	1	1	0	0	0	1	1	1	0	1	1	0	0	1	1	0	0	1	0	1	0	0	1	1	1	1	1	n
	RDEEYGYEA	1	1	0	1	1	1	1	1	1	1	1	1	1	1	1	1	1	0	1	1	1	0	1	0	1	0	1	1	n
	AVRRSDAA	1	1	1	0	0	0	1	1	0	1	0	1	1	0	0	0	1	0	1	1	1	1	1	0	1	0	1	0	n
	TKRSGSV	1	1	0	1	1	0	0	0	0	1	0	1	1	1	1	1	1	0	0	0	1	0	0	0	0	0	1	1	n
	RRKATQVGE	1	0	0	0	0	0	0	1	1	0	1	1	0	0	0	0	1	0	0	1	1	0	0	1	0	1	0	1	n
	SEGDSESGE	1	1	0	1	1	1	0	0	1	1	1	0	1	0	1	0	1	1	0	0	1	0	1	1	0	0	0	0	n
	PLDRSSHAQ	1	1	0	0	1	1	1	0	0	0	0	0	0	1	0	0	1	0	0	0	1	1	0	1	1	0	0	1	n
	RRASS	1	1	1	1	1	1	1	0	0	1	0	1	1	0	1	1	1	1	0	1	1	0	1	0	0	1	1	0	n
	STPLSPTRI	1	1	1	1	1	1	1	0	1	1	0	1	1	1	1	1	0	0	1	0	0	0	1	1	0	0	0	0	n
	TPPLSPSRR	1	1	1	1	1	1	1	1	1	1	0	1	1	1	1	1	0	0	1	0	1	0	1	0	0	0	1	1	n
	VKRISGLIY	1	1	1	1	1	1	0	1	0	1	0	1	1	1	1	1	1	1	1	1	1	1	1	1	1	1	1	1	n
	RAAASRARQ	1	1	1	1	1	1	0	1	1	1	0	1	1	1	1	1	0	1	1	1	1	0	1	1	0	0	0	1	n
	SPRTPGGRR	1	1	0	1	1	1	0	1	1	1	0	1	1	1	1	1	1	0	1	1	0	0	1	0	1	1	1	0	n
	RRRRSVA	1	1	0	1	1	1	1	1	1	1	1	1	1	1	1	1	0	1	1	1	1	1	0	1	1	1	1	0	n
	VRFESIRLP	1	1	1	1	1	1	1	0	1	1	0	1	1	1	1	1	0	1	0	1	1	0	0	0	0	1	1	0	n
	SRKESYSVY	1	1	0	1	0	1	1	0	0	0	0	1	1	1	0	1	0	1	0	1	1	1	1	1	0	1	0	1	n
	LSELSRRRI	1	1	1	1	1	1	1	1	1	1	0	1	1	1	1	1	0	1	1	1	1	1	1	1	0	0	1	1	n
	PSPSSRVTV	1	1	0	0	1	0	0	1	0	1	0	1	1	0	0	1	1	0	1	1	0	1	0	0	1	0	0	0	n
	SSVPTPSPL	0	0	0	0	0	0	0	0	0	0	0	1	0	0	0	0	0	1	0	0	0	1	1	1	0	0	1	0	n
	TNEEYLDLS	1	1	0	1	1	1	1	1	1	1	1	0	1	1	1	1	0	1	1	1	1	0	0	0	0	1	1	0	n
	LSRFSWGAE	1	1	1	1	1	1	1	1	1	0	1	1	1	1	1	0	1	0	1	1	1	0	1	1	0	0	1	1	n
	PTKRSPTKR	1	1	1	1	0	0	1	1	0	1	0	1	1	1	1	1	1	1	1	1	1	1	1	1	1	0	1	1	n
	KISASRKLQ	1	1	1	1	1	1	1	1	1	1	0	1	1	1	1	1	1	1	1	1	1	1	1	1	1	1	1	1	y
	KSFGSPNRI	1	1	1	1	1	1	1	1	1	1	0	1	1	1	1	1	0	0	1	0	1	1	0	0	1	0	0	1	n
	KRKQISVAGL	1	1	1	1	1	1	0	1	1	1	1	1	1	1	1	1	1	1	1	1	1	1	1	1	1	1	1	1	y
	SQHSTPPKK	1	1	0	0	0	0	1	0	0	1	0	1	0	1	0	0	1	0	1	0	1	1	1	0	1	1	1	0	n
	KKIDSFASN	1	1	0	1	1	0	1	1	0	1	0	1	0	1	1	1	1	1	1	1	1	1	1	1	1	1	1	1	n
	KTETSQVAP	0	1	0	0	0	0	1	0	0	1	0	0	0	0	0	1	1	0	0	0	1	0	0	1	0	1	1	1	n
	PAAPSPGSS	1	1	0	0	0	0	1	1	0	0	0	0	1	1	1	1	1	0	1	1	0	0	0	1	1	0	0	1	n
	IGRFSEPHA	1	0	0	0	0	0	0	1	0	1	0	1	0	0	1	1	1	1	0	1	1	0	0	1	1	1	1	0	n
	MQLKSEIKQ	0	0	0	0	0	0	0	0	0	0	0	1	1	1	1	1	0	1	0	1	1	0	0	1	1	1	1	1	n
	EEQEYIKTV	1	1	1	1	1	1	0	0	1	0	1	1	1	1	1	1	0	0	0	0	1	0	1	1	0	0	0	0	n
	ERRPSNVSQ	0	1	0	0	0	0	1	1	0	1	0	0	0	0	0	0	1	0	0	0	1	1	0	1	0	0	1	1	n
	IPPHTPVRT	1	1	0	0	1	1	0	0	0	1	0	1	1	0	1	1	0	1	0	1	1	0	1	1	1	1	0	0	n
	NDSTSVSAV	1	1	1	1	0	0	0	1	0	0	1	1	1	1	1	0	1	0	0	0	1	0	1	0	0	1	1	0	n
	GRPITPPRN	1	1	0	1	1	1	0	1	0	1	0	1	1	0	1	1	1	0	0	1	1	1	1	0	1	1	0	0	n
	ARTKRSGSV	1	1	1	1	1	1	0	1	0	1	0	1	1	1	1	1	1	0	1	1	0	0	0	1	1	1	1	1	n
	DLPGTEDFV	1	1	1	1	1	1	0	1	1	1	1	1	1	0	1	1	0	0	1	1	1	1	1	1	0	1	0	0	n
	GALYSGSEG	1	1	1	0	1	1	0	1	1	1	1	1	1	0	1	1	1	0	0	1	1	1	0	0	1	0	0	1	n
	GRVLTLPRS	1	1	1	1	1	1	0	0	1	1	0	1	1	0	1	1	1	0	1	1	1	0	0	0	1	1	0	1	n
	EEKESSNDS	1	1	1	1	0	0	0	0	1	1	1	1	0	0	1	1	0	0	0	1	0	1	0	0	1	0	1	1	n
	ERNLSFEIK	1	1	1	1	0	0	1	1	0	0	1	1	0	0	1	1	1	0	0	0	1	1	1	0	1	0	1	0	n
	RRRRSRRAS	1	1	0	1	1	1	1	1	1	1	0	1	1	1	1	1	0	1	1	1	0	1	0	1	0	0	1	0	n
	SIYSSDDDE	1	1	1	1	1	1	1	1	1	1	1	1	1	0	1	1	1	0	1	1	1	0	1	1	1	0	0	1	n
	HGYSLG	0	1	0	0	0	0	1	0	0	1	0	0	1	0	0	0	1	0	0	1	0	0	1	1	1	1	1	0	n
	AAASFKAKR	1	1	1	1	1	1	1	1	0	1	0	1	1	1	1	1	1	1	1	1	0	0	0	1	1	0	1	0	n
	ARKFSSARP	1	1	1	1	1	1	1	1	0	1	0	1	1	1	1	1	1	1	1	1	0	0	1	0	0	0	0	1	n
	DKEYYSVHN	1	1	0	1	0	0	1	0	1	0	1	1	1	1	1	1	1	1	0	0	1	0	1	1	1	0	0	1	n
	FRKLSFTES	1	1	1	1	1	0	0	1	0	1	0	1	1	1	1	1	1	1	1	0	1	1	1	1	0	1	0	1	n
	RFHKSSKDS	0	1	1	0	1	1	1	1	0	1	0	1	0	0	1	0	0	1	0	0	1	1	1	1	1	0	0	0	n
	RAKRSGSV	1	1	1	1	1	1	1	0	1	1	0	1	1	1	1	1	1	1	1	1	1	1	1	1	1	1	0	1	n
	KSESSQK	0	1	0	1	0	0	0	1	0	1	0	1	0	1	1	1	1	0	1	1	1	0	1	0	0	0	0	1	n
	RRRLSDSNF	1	1	0	1	0	1	1	1	1	1	0	1	1	0	1	1	1	1	0	1	1	0	0	1	1	0	1	0	n
	SGKTSPSSS	0	0	1	0	0	1	1	1	0	0	0	0	0	1	1	1	1	0	0	0	0	0	0	0	0	0	1	1	n
	KSRRTI	1	1	0	1	1	1	1	1	0	1	0	1	1	1	1	1	0	1	1	1	0	1	0	1	0	0	1	1	n
	TAILE	1	1	0	1	1	1	0	1	1	0	1	0	0	1	1	1	1	0	0	0	1	1	1	1	1	1	0	1	n
	SYPLSPLSD	1	1	1	0	1	1	1	1	1	1	0	1	1	0	1	1	0	1	1	1	0	0	0	0	0	0	0	1	n
	TRQASQAGP	0	0	0	0	0	0	1	0	0	1	0	1	0	0	1	0	0	0	0	1	0	1	0	0	0	0	0	1	n
	VRVYTHEVV	1	1	1	1	0	1	0	1	0	0	0	1	1	1	1	0	0	1	0	1	0	1	0	1	1	1	1	0	n
	RENEYMPMA	1	1	1	0	0	0	0	1	0	1	0	0	1	1	1	0	0	1	0	1	1	1	1	1	1	0	1	1	n
	GRGLSLSR	1	1	0	1	1	1	0	0	1	1	0	1	1	0	1	1	0	0	1	1	1	0	1	1	0	0	1	0	n
	YIYGSFK	1	1	0	1	0	0	0	0	1	1	0	1	1	1	1	1	0	1	1	1	1	0	1	0	0	1	1	0	n
	VTRSSAVRL	1	1	1	1	0	1	0	0	1	1	0	1	1	1	1	1	0	1	1	1	1	0	1	1	0	0	0	1	n
	SRRLSQETG	1	1	0	0	0	0	1	0	0	0	0	0	0	1	1	1	1	0	0	0	0	0	0	1	0	1	0	0	n
	PASPSPQRQ	1	1	0	0	0	0	0	0	1	0	1	0	0	1	1	0	0	0	0	0	0	0	0	1	0	0	1	0	n
	PWRITDNEL	1	1	1	0	1	1	1	1	1	1	1	0	1	0	1	1	0	1	1	0	0	0	1	1	1	1	1	1	n
	STSVSAVAS	1	1	0	0	0	0	1	1	0	0	0	1	0	0	1	1	1	0	0	0	0	0	1	1	1	0	0	0	n
	TRIPSAKKY	1	1	1	1	1	1	1	1	0	1	0	1	1	1	1	1	1	1	0	1	1	1	1	1	1	1	1	1	n
	PGGSTPVSS	0	0	0	0	0	0	0	0	0	0	0	0	0	0	0	0	0	0	0	0	0	0	0	0	0	0	0	1	n
	QGTLSKIFK	1	1	1	1	1	0	1	0	0	1	0	1	1	1	1	1	1	1	1	1	1	1	1	1	1	1	1	0	n
	KKRLSVERI	1	1	1	1	1	1	1	1	1	1	0	1	1	1	1	1	1	1	1	1	1	1	1	1	1	1	1	1	y
	KYRKSSLKS	1	1	1	1	1	1	1	1	0	1	0	1	1	1	1	1	1	1	1	1	1	1	1	1	1	1	1	1	n
	PLSRRLSVA	1	1	1	1	1	1	0	1	1	0	1	1	1	1	1	1	0	1	0	1	1	1	1	0	0	0	1	1	n
	SRLHSVRER	1	1	0	1	1	1	1	1	1	1	0	1	1	1	1	1	1	0	0	1	0	0	0	0	0	1	1	1	n
	KNDKSKTWQ	1	1	1	1	0	0	1	1	1	1	0	1	1	1	1	1	1	1	0	1	1	1	1	1	1	1	0	1	n
	LGGGTFDIS	1	1	1	1	1	1	1	1	1	0	1	1	1	1	1	1	1	1	1	0	0	1	1	0	1	0	1	0	n
	QHLKSVMLQ	1	1	1	1	0	1	1	1	1	0	1	1	1	1	1	1	1	1	0	1	1	1	1	1	0	1	1	1	n
	ISQESSEEE	1	1	0	0	1	1	0	1	1	1	1	1	1	0	1	1	0	0	1	1	0	1	1	0	0	1	0	0	n
	NGDASPAAA	0	0	0	0	0	0	1	0	0	0	0	0	0	0	0	0	0	0	0	0	1	1	0	0	0	1	0	0	n
	EHVSSSEES	0	0	0	1	0	0	0	1	0	0	0	0	0	0	1	1	0	0	0	0	1	0	0	0	0	0	0	0	n
	ESMESYEVS	1	1	0	1	1	1	1	1	1	1	1	1	1	0	1	1	1	1	1	0	0	1	1	1	0	1	1	0	n
	KQLASFEIY	1	1	0	1	1	1	0	1	1	0	1	0	0	0	1	0	0	1	0	0	0	1	0	1	1	1	0	1	n
	NMPSSDDGL	1	1	0	0	1	1	0	1	1	1	1	1	1	1	1	1	0	0	1	0	1	0	0	0	1	1	1	1	n
	GSLKSRKRA	1	1	1	1	1	1	0	1	1	1	0	1	1	1	1	1	1	1	1	1	1	1	1	1	1	1	1	1	n
	AVRRSDRAY	1	1	1	1	1	1	0	0	1	1	0	1	1	1	1	1	0	0	0	1	0	1	1	0	0	0	0	0	n
	DPTMSKKKK	1	1	1	1	0	0	1	0	0	1	0	1	1	1	1	1	1	1	1	1	1	1	1	1	1	1	1	1	n
	GGGTSPVFP	1	1	1	1	0	0	0	0	0	0	0	1	0	1	0	0	0	1	1	0	0	0	0	1	0	1	0	0	n
	GSTSTPAPS	0	0	1	1	0	0	1	1	0	0	0	1	0	0	0	0	0	0	1	1	1	1	0	1	0	1	1	0	n
	EGGRTVGAG	0	0	0	0	1	0	0	1	0	0	0	1	0	0	0	0	1	0	1	0	1	0	0	1	1	1	1	1	n
	ESHESLESY	1	1	1	1	1	1	0	0	1	1	1	1	1	0	1	1	1	0	1	0	0	1	0	0	0	1	0	0	n
	RVLESFRAA	1	1	0	1	1	1	0	1	1	1	0	1	1	0	1	1	0	0	1	1	1	1	0	0	0	0	1	1	n
	SMANSFVGT	1	1	0	0	0	0	0	1	0	0	0	0	0	1	0	0	0	1	0	1	1	1	0	1	0	1	1	1	n
	RRPSPA	1	1	0	0	1	1	0	1	0	1	0	1	1	0	1	1	0	0	1	1	1	0	1	0	0	0	0	1	n
	ADSFSLNDA	1	1	1	1	1	1	0	1	1	1	1	1	1	1	1	1	1	1	1	0	1	0	1	0	0	0	1	1	n
	ATSASPPQK	1	1	1	1	0	0	1	1	0	1	0	1	0	1	0	1	1	1	0	1	0	0	1	1	1	1	1	0	n
	DNLYYWDQD	1	1	0	1	1	1	0	1	1	1	1	1	1	1	1	1	1	1	1	1	0	0	0	1	0	1	1	1	n
	GDSSYKNIH	1	1	1	1	0	1	0	0	1	1	0	1	0	1	1	0	0	1	1	0	1	0	1	1	0	1	0	1	n
	RKRLSQDAY	1	1	0	1	1	0	1	1	1	0	1	0	0	1	1	0	0	0	1	0	1	1	1	0	1	1	1	1	n
	ASGSFKL	0	1	1	1	0	0	1	0	0	1	0	0	0	1	1	0	1	1	0	0	0	0	0	0	0	0	0	1	n
	LRRGSLG	1	1	1	1	1	1	0	0	0	1	0	1	1	0	1	1	0	1	1	1	0	0	1	1	1	1	1	1	n
	RRSVSEAAL	1	1	0	1	0	0	0	0	0	1	0	1	1	0	1	0	0	0	1	0	0	0	1	1	0	0	0	0	n
	SLAMSPRQR	1	1	1	0	0	0	1	1	0	1	0	1	1	0	1	1	0	0	1	1	1	0	0	1	0	1	1	1	n
	RRASLG	1	1	0	1	1	1	1	1	1	1	0	1	1	0	1	1	0	0	1	1	0	0	1	1	0	0	1	1	n
	AAVDTSSEI	1	1	0	1	1	1	1	0	1	1	1	1	1	0	1	1	0	0	0	0	1	1	1	0	0	0	0	1	n
	TESQSLTLT	1	1	1	1	1	0	1	0	0	0	1	0	1	0	1	0	1	1	0	0	1	0	1	1	1	0	0	1	n
	TTRVTPLRT	1	1	0	1	1	1	0	0	1	1	0	1	1	1	1	1	1	0	0	1	1	1	0	1	0	1	1	0	n
	WTADSGEGD	1	1	1	0	1	1	1	1	1	1	1	1	1	1	1	1	0	1	0	0	1	1	0	0	1	0	1	0	n
	RHRDTGILD	0	1	0	0	0	0	0	0	1	0	1	0	1	0	1	1	0	0	1	0	1	0	0	0	0	0	1	1	n
	NRIYTHQVV	1	1	1	1	1	1	1	1	0	1	0	1	1	1	1	1	1	1	1	1	1	1	1	1	1	0	1	0	n
	LRKASLG	1	1	1	0	1	0	1	1	0	1	0	1	1	0	0	1	0	1	0	0	1	0	1	1	1	0	1	1	n
	YHGHSMSDP	0	1	0	1	1	0	0	1	0	1	0	1	0	0	1	0	1	0	0	0	0	0	0	0	1	1	0	0	n
	SSEESIISQ	1	1	0	1	1	1	1	0	0	0	0	1	1	0	1	1	0	0	1	1	0	0	0	1	0	0	1	0	n
	PKRGSGKDG	1	1	1	1	1	0	1	1	0	0	0	1	1	1	0	0	1	1	0	1	1	1	1	0	1	1	0	0	n
	LGSALRRR	1	1	1	1	1	1	0	1	1	1	1	1	1	1	1	1	0	0	1	1	1	1	1	1	0	0	1	1	n
	TDEDSDNEI	1	1	1	1	1	1	0	1	1	1	1	0	1	1	1	1	1	1	1	0	1	1	1	1	1	0	1	1	n
	TRSVSSSSY	1	1	0	1	0	0	0	0	1	1	0	1	1	1	1	1	0	1	0	1	1	1	1	0	1	0	1	0	n
	PPRRSSIRN	1	1	1	1	1	1	0	1	1	1	0	1	1	1	1	1	0	0	1	0	1	0	0	0	0	0	1	0	n
	RTKGSGSV	1	1	1	1	1	1	1	0	1	1	0	1	1	1	1	1	1	1	0	0	1	0	1	0	1	0	1	1	n
	KRAASPRKS	1	1	1	1	1	1	1	1	1	1	1	1	1	1	1	1	1	1	1	1	1	1	1	1	1	1	1	1	y
	LMAPSEEDH	1	1	1	1	0	1	1	0	1	0	1	0	1	1	1	0	0	1	1	0	1	1	1	0	1	1	0	1	n
	QNPVYHNQP	1	1	1	0	1	1	0	1	0	0	0	0	0	0	0	1	0	0	1	0	1	0	1	0	1	1	1	1	n
	SRSRSRSPG	1	1	1	1	1	1	1	0	1	1	0	1	1	1	1	1	0	0	1	0	0	0	1	0	1	1	0	0	n
	KRKVSSAEG	1	1	1	1	1	1	0	1	0	1	0	1	1	0	1	1	1	0	1	1	0	0	1	1	0	1	1	1	n
	LQDDYEDMM	1	1	0	1	1	1	0	0	1	1	0	0	1	1	1	1	0	1	0	0	1	1	0	1	0	1	1	1	n
	QRRSSEGST	0	0	1	0	1	0	1	0	0	1	0	1	1	0	0	0	0	0	0	0	0	1	0	1	1	1	0	0	n
	GVLRRASVA	1	1	1	1	1	1	0	0	1	1	0	1	1	0	1	1	0	0	0	1	0	1	0	0	1	0	0	0	n
	KRPSLRAKA	1	1	1	1	1	1	1	1	1	1	0	1	1	1	1	1	1	1	1	1	1	1	1	1	1	0	1	1	n
	EASTTVSKT	0	0	0	1	0	0	1	1	1	1	1	0	1	0	0	0	1	0	0	0	1	0	1	1	1	0	0	1	n
	ELSNYIAMG	1	1	1	0	0	1	1	1	1	0	1	1	0	0	1	1	0	1	0	1	0	1	0	1	0	0	1	0	n
	HHHATPSPP	1	1	0	0	0	0	0	1	0	1	0	1	1	1	0	1	0	0	0	1	1	0	0	0	1	1	0	1	n
	KTETSQVAP	0	0	1	0	0	0	1	0	0	0	0	1	0	0	1	1	0	0	0	1	1	0	1	0	0	1	1	0	n
	GGSVTKKRK	1	1	1	1	1	1	1	1	0	1	0	1	1	1	1	1	1	1	1	1	1	1	1	1	1	1	1	1	n
	AKRISGKMA	1	1	1	1	1	1	1	1	0	1	0	1	1	1	1	1	1	1	1	1	1	1	1	1	1	1	1	1	n
	DDPSYVNVQ	1	1	1	1	0	1	1	1	1	1	0	0	1	0	1	1	0	0	0	0	0	1	0	0	0	0	1	1	n
	EVEKSPVKS	0	0	0	0	0	0	0	1	0	0	1	1	0	1	0	1	0	0	0	0	1	0	1	1	0	0	1	0	n
	GKSSSYSKQ	1	1	1	1	1	1	1	1	0	1	0	1	1	1	1	1	1	1	0	1	1	1	1	1	1	1	1	1	n
	DSRSSLIRK	1	1	1	1	1	0	1	1	1	1	0	1	1	1	1	1	1	1	1	1	1	0	1	1	1	1	1	0	n
	EKAKSPVPK	1	1	0	0	0	0	1	1	0	1	0	1	1	1	1	1	0	0	0	1	1	0	1	0	1	1	1	1	n
	RQRKSRRTI	1	1	0	0	1	1	1	1	1	1	0	1	1	1	1	1	0	0	1	1	1	0	0	0	1	0	0	1	n
	SAYATVKAY	0	1	1	1	0	0	1	0	1	0	1	0	1	1	1	0	0	1	0	0	0	1	0	0	1	1	0	0	n
	NTDGSTDYG	1	1	0	1	1	1	1	0	1	1	1	0	1	1	1	1	1	0	1	0	0	0	1	0	1	1	1	0	n
	KRTLR	1	1	1	1	1	1	1	1	1	1	0	1	1	1	1	1	1	1	1	1	1	1	1	0	0	0	1	0	n
	AGPTSARDG	0	0	1	0	0	0	1	0	0	0	0	0	0	0	1	0	0	0	1	0	0	0	1	0	1	0	1	1	n
	DAPDTPELL	1	1	1	0	1	1	0	0	1	1	1	1	1	0	1	1	1	0	0	0	1	0	0	0	1	1	0	1	n
	ESSYSYEEI	1	1	1	1	1	1	1	0	1	1	1	1	1	1	1	1	1	1	1	1	1	0	0	1	0	0	1	0	n
	YSLGSALRP	1	1	1	0	1	1	1	0	1	1	0	1	1	1	1	1	1	0	0	1	1	0	0	1	1	0	0	0	n
	SPHQSEDEE	0	1	1	1	1	0	0	1	1	0	1	0	1	0	1	0	1	0	0	0	0	0	1	1	0	1	1	1	n
	RKRSRAE	1	1	0	1	1	1	0	1	1	1	0	1	1	0	1	1	0	0	1	1	1	1	1	0	0	1	0	0	n
	RNASTNDSP	0	0	1	0	0	1	0	1	0	0	0	1	0	1	1	0	0	0	0	0	1	1	1	1	0	1	1	1	n
	SAELYSNAL	1	1	1	1	0	0	1	1	1	1	1	1	1	1	1	1	1	1	0	1	1	1	1	1	1	0	1	1	n
	NRQLSSGVS	0	1	1	0	1	0	1	0	0	1	0	1	0	0	0	1	0	0	1	1	0	0	1	1	0	0	1	0	n
	VGPDSD	1	1	1	0	0	1	0	1	1	1	1	1	1	1	1	1	1	0	0	1	1	0	0	0	1	0	0	1	n
	SSSESGAPE	1	1	1	0	0	1	1	0	1	1	1	1	1	1	0	1	0	0	1	0	1	0	1	0	1	1	0	0	n
	TKHIYSNLA	1	1	1	0	0	0	1	1	0	0	0	1	0	1	1	0	0	0	0	0	1	1	1	1	1	1	1	1	n
	VDEMYREAP	1	1	1	0	1	0	1	0	1	0	1	0	0	1	1	1	0	1	0	1	1	0	1	1	1	1	0	0	n
	YRKGSLKSR	1	1	1	1	0	0	1	0	0	1	0	1	1	1	1	1	1	1	1	1	1	1	1	1	1	1	1	1	n
	SNQEYLDLS	1	1	1	1	1	1	1	0	1	1	1	0	1	0	1	1	1	0	0	0	1	0	0	0	1	0	0	1	n
	RKISASE	0	0	0	1	0	0	0	1	0	1	0	1	1	0	1	1	0	0	0	0	1	0	0	1	1	1	0	0	n
	VGFMTEYVA	1	1	1	0	0	0	0	1	1	1	0	0	1	0	1	1	0	1	0	0	0	1	1	1	1	1	0	1	n
	QTASSPLSP	0	0	0	0	0	0	1	1	1	0	1	0	1	1	1	1	0	0	1	0	0	0	0	0	0	1	0	0	n
	LRKVSKQEE	0	1	0	0	1	1	1	1	0	1	0	1	1	1	1	1	0	1	1	1	1	0	0	0	1	1	1	0	n
	PQRATSNVF	1	1	1	1	0	0	1	1	0	1	0	1	1	0	1	1	1	0	0	0	1	0	0	0	0	0	1	0	n
	SSNDSTSVS	1	1	1	0	1	0	1	0	0	1	0	0	1	0	1	1	1	0	0	0	1	0	1	1	0	1	0	0	n
	THVASVSDV	0	1	0	0	0	0	1	0	0	0	0	1	1	1	0	0	0	0	0	0	0	0	0	0	0	0	1	1	n
	LRRLSTKYR	1	1	1	1	1	1	0	0	0	1	0	1	1	1	1	1	0	1	1	1	1	0	1	0	1	0	1	1	n
	PRRDSTEGF	1	1	1	0	1	1	0	0	1	1	1	1	1	0	1	1	1	1	0	1	0	0	0	1	1	0	1	0	n
	KAEEYILKK	1	1	0	0	1	1	1	1	1	1	1	1	0	1	1	1	1	1	0	0	1	1	1	1	1	1	1	1	n
	KRPSFRAKA	1	1	1	1	1	1	0	1	1	1	0	1	1	1	1	1	1	1	1	1	1	1	1	1	1	1	1	1	n
	PTPSAPSPQPKG	1	1	0	0	0	0	1	1	1	1	0	1	1	1	1	0	1	0	1	0	0	1	0	0	1	0	1	1	n
	QRYSSDPTG	1	1	0	0	0	1	0	1	0	0	1	1	0	0	1	1	0	0	0	0	0	1	1	0	1	0	0	0	n
	KEDTYTAHA	0	0	0	0	0	1	1	1	0	0	0	0	1	1	1	0	1	1	0	0	1	0	1	1	0	1	0	0	n
	KRRLSFSET	1	1	1	1	1	1	1	1	1	1	0	1	1	1	1	1	0	1	1	1	1	1	0	1	0	0	1	0	n
	KRAKAKTTKKR	1	1	1	1	1	1	1	1	1	1	0	1	1	1	1	1	1	1	1	1	1	1	1	1	1	1	1	1	y
	HRQETVDAL	1	1	1	0	0	0	1	0	0	1	0	0	0	0	0	1	1	0	0	1	0	1	0	1	0	1	0	1	n
	LNRMSFASN	0	1	1	0	1	0	1	1	0	1	0	1	1	0	0	0	1	0	0	0	1	1	0	1	0	1	1	0	n
	EEDTYTMPS	1	1	1	0	1	1	0	0	1	1	1	1	1	1	1	1	0	0	0	0	0	0	0	1	0	0	1	1	n
	EQEEYEDPD	1	1	1	1	1	1	0	0	1	1	1	1	1	1	1	1	1	0	0	1	1	1	1	1	1	0	1	1	n
	HVSSSEESI	1	1	1	0	1	1	0	1	1	0	1	0	0	0	1	1	1	1	0	1	0	0	0	0	1	0	1	0	n
	METPSQRRA	1	1	0	1	1	0	1	1	1	1	0	1	1	1	1	1	1	0	0	1	0	0	1	1	1	1	0	0	n
	GNFNYVEFT	1	1	1	1	0	0	1	1	0	1	0	1	1	1	1	1	0	0	0	0	1	0	1	1	1	0	1	0	n
	APRTPGGRR	1	1	0	1	1	1	1	1	1	1	0	1	1	1	1	1	0	0	1	1	1	1	1	0	0	1	1	1	n
	DGNGYISAA	1	1	0	1	1	1	0	1	0	1	0	1	1	0	1	1	1	0	1	1	1	1	1	1	1	0	1	1	n
	FLTEYVATR	1	1	1	1	0	0	0	0	1	1	1	0	0	1	1	1	1	1	0	1	1	1	1	0	0	1	1	1	n
	GRALSTRAQ	1	1	0	1	1	1	0	1	0	1	0	1	1	1	1	1	1	0	1	0	1	0	1	0	1	0	0	0	n
	EDRMSLVNS	0	0	1	0	0	0	1	1	0	0	0	0	0	0	0	1	1	0	0	0	1	1	0	0	0	1	1	0	n
	ENPEYLGLD	1	1	1	1	1	1	1	1	1	1	1	1	1	1	1	1	1	1	1	1	0	0	0	1	0	1	0	1	n
	RRLSSLRAS	1	1	1	1	1	1	0	1	1	1	0	1	1	1	1	1	0	0	1	1	1	1	0	1	0	1	0	0	n
	SFKKSFKLS	1	1	0	1	1	1	1	1	1	1	1	1	1	1	1	1	1	1	1	1	0	1	1	1	1	1	1	1	n
	PSKKYAIKG	1	1	1	1	0	0	1	0	0	0	1	0	1	1	1	1	1	1	0	0	1	1	0	1	1	0	1	1	n
	RRPSV	1	1	0	1	1	1	1	0	0	1	0	1	1	1	1	1	1	0	0	0	1	1	1	0	1	0	0	0	n
	APETPGGRR	1	1	1	1	1	1	1	1	1	1	0	1	1	0	1	1	1	1	1	1	1	1	1	0	1	1	0	1	n
	DEEMSETAD	1	1	0	0	0	1	1	0	1	1	1	1	1	1	1	1	1	0	0	0	1	1	1	0	0	0	1	1	n
	FFSSSESGA	1	1	0	1	1	1	1	1	0	0	1	1	1	0	1	1	1	0	0	0	1	0	1	0	0	0	1	0	n
	RDDTYTAHA	1	1	1	0	1	0	1	1	1	0	1	0	1	0	0	0	1	0	0	0	0	1	1	0	0	1	1	1	n
	APTPGGRR	1	1	0	0	0	0	1	1	0	1	0	1	1	1	1	1	0	0	1	1	1	1	1	1	1	0	1	1	n
	STNDSPL	1	1	1	1	1	1	1	1	1	1	1	0	1	0	1	0	1	0	0	0	1	0	0	1	1	0	1	0	n
	RRKASGPPV	1	1	1	1	1	1	0	1	0	1	0	1	1	1	1	1	0	0	0	0	0	1	1	0	0	0	1	0	n
	SEENSKKTV	0	0	0	0	1	0	0	1	1	0	1	0	0	1	1	0	0	0	0	0	1	0	1	1	0	0	0	0	n
	PASPSPQRQ	1	1	1	0	0	0	1	1	0	1	0	1	1	0	1	1	1	0	1	0	1	0	1	1	0	0	0	1	n
	RRASR	1	1	0	1	1	1	1	1	1	1	0	1	1	1	1	1	0	0	1	1	1	0	1	0	1	0	0	0	n
	STNEYMDMK	0	1	1	0	1	0	1	0	1	0	1	0	1	1	1	1	0	0	0	0	0	0	0	0	1	0	1	0	n
	TPPLSPIDM	0	1	1	0	0	0	1	0	0	0	0	1	1	1	1	1	0	0	0	1	0	0	1	0	1	0	1	0	n
	VKGATSDEE	1	1	1	0	1	0	0	0	1	1	1	0	0	1	1	1	0	0	0	0	0	0	1	0	1	1	1	0	n
	QRATSNVFA	1	1	1	1	1	1	0	1	0	1	0	1	1	1	0	0	1	0	0	0	1	1	0	1	0	0	1	1	n
	SPRKSPRKS	1	1	0	1	1	1	1	1	1	1	0	1	1	1	1	1	1	1	1	1	1	0	0	1	0	0	1	1	n
	RRRASVA	1	1	0	1	1	1	1	0	1	1	0	1	1	1	1	1	1	0	0	1	1	1	0	1	1	1	1	0	n
	VPTPSPLGP	0	1	1	0	0	0	1	1	0	0	0	0	0	1	1	0	1	0	0	0	1	1	1	1	0	0	1	0	n
	SRKDSLDDS	1	1	1	0	0	1	1	1	1	1	1	0	1	0	1	1	1	1	0	0	0	0	1	0	1	0	0	1	n
	LSEHSSPEE	0	1	1	0	1	1	1	1	0	1	0	1	1	1	0	1	0	0	1	0	1	0	1	1	0	1	1	0	n
	PSPKYPGPQ	1	0	0	0	0	0	0	0	1	0	1	0	0	1	1	1	0	0	1	1	1	0	1	1	1	0	0	0	n
	SSVLYTAVQ	1	1	1	0	1	0	1	1	0	0	0	1	0	0	1	1	0	0	0	0	1	1	1	0	1	0	1	1	n
	TLSDSDDED	1	1	1	1	1	1	1	0	1	1	1	1	1	1	1	1	0	0	1	1	1	1	1	0	1	0	0	0	n
	LSLDSQGRN	0	0	1	0	0	0	1	1	0	0	0	0	0	0	0	0	1	0	0	0	1	0	0	1	1	0	0	0	n
	PTKRSPQKG	1	1	1	0	0	0	1	1	1	0	1	0	0	0	1	0	0	1	0	0	0	0	1	1	1	1	0	0	n
	KIQASFRGH	1	1	1	1	1	1	1	1	1	1	1	1	1	1	1	1	1	1	1	1	1	1	1	1	1	1	0	1	y
	KRSNSVDTS	1	1	0	1	1	1	0	1	1	1	0	1	0	1	1	1	1	0	0	0	1	0	1	0	0	0	1	0	n
	KRKQISGRGL	1	1	0	1	0	0	0	1	1	1	0	1	1	1	1	1	1	1	1	0	1	1	1	1	1	0	1	0	n
	SQESSEEEQ	1	1	0	1	1	1	0	1	1	1	0	0	1	0	1	1	1	0	1	0	0	0	0	1	0	0	1	1	n
	KKDVTPVKA	1	1	1	1	1	1	0	1	0	1	0	1	1	1	1	1	1	1	1	1	1	1	1	1	1	1	1	1	n
	KSRWSGSQQ	1	1	0	1	1	1	1	1	1	1	0	1	1	1	1	1	1	1	0	1	1	1	0	1	0	1	0	0	n
	LYSGSEGDS	1	1	0	0	1	1	1	0	1	1	1	0	1	1	1	1	1	0	1	0	1	0	1	0	1	1	1	1	n
	IGHHSTSDD	0	1	1	0	0	0	1	0	0	0	0	1	0	1	0	1	0	1	0	1	1	1	1	1	0	0	1	0	n
	MPGETPPLS	0	0	1	0	0	1	1	1	0	0	0	1	0	0	0	1	0	0	0	0	0	1	1	1	1	1	1	0	n
	EEPVYEAEP	1	1	1	1	1	1	1	0	1	1	1	1	1	0	1	1	1	0	0	0	1	0	1	1	1	1	1	0	n
	ERRNSILTE	1	1	1	0	1	0	1	1	0	0	0	1	1	0	1	1	0	0	0	0	0	1	1	1	0	0	1	0	n
	INETSQHHD	0	0	1	1	0	1	1	0	0	0	0	1	0	0	1	1	0	0	0	0	0	0	1	1	1	1	0	1	n
	NDSNYVVKG	1	1	1	1	0	1	1	1	1	0	1	1	0	1	1	1	0	0	0	0	1	0	0	0	1	0	1	0	n
	GRNASTNDS	0	0	0	0	1	1	1	1	0	0	0	0	0	0	1	1	1	1	0	0	0	1	1	0	0	1	1	0	n
	ARSGSSTYS	1	1	1	1	1	0	1	1	1	1	0	1	1	1	1	1	0	0	1	1	1	0	1	1	1	0	1	0	n
	DLLTSPDVG	1	1	1	0	1	1	1	1	1	0	1	1	1	0	1	0	0	0	0	1	1	1	1	1	1	1	1	0	n
	GAGNSLRTA	1	1	1	0	1	0	1	1	0	1	0	1	1	1	1	1	0	1	1	0	0	1	1	1	0	1	1	0	n
	GRTWTLAGT	1	1	0	1	1	1	1	0	0	1	0	1	1	1	1	1	0	1	0	0	1	1	1	1	0	0	0	1	n
	EEHVYSFPN	1	1	1	0	0	1	0	1	1	1	1	1	1	0	1	1	0	0	0	0	1	0	0	0	0	0	0	0	n
	ERHHSIDAQ	0	1	0	0	1	1	1	1	0	1	0	1	1	1	1	1	0	0	0	0	0	0	1	1	0	0	0	1	n
	RRRRAASVA	1	1	1	1	1	1	0	1	1	1	0	1	1	1	1	1	0	0	1	1	1	0	1	1	0	1	1	1	n
	SIRDTPAKN	0	0	1	0	0	0	0	1	1	0	1	0	0	1	0	1	0	0	0	1	0	1	1	1	1	1	1	0	n
	GGYSLG	1	1	0	1	0	0	1	0	1	1	1	1	1	0	1	1	0	0	0	0	1	0	1	0	1	1	0	1	n
	AAASFKAKK	1	1	1	1	1	0	1	0	0	1	0	1	1	1	1	1	1	1	1	1	1	1	1	1	1	1	1	1	n
	ARDIYKNDY	1	1	0	1	0	1	0	1	1	0	1	1	1	1	1	1	0	0	0	1	1	1	0	0	1	0	1	0	n
	DKEVSDDEA	1	1	0	1	1	1	1	0	1	0	1	1	1	0	1	1	1	1	0	0	1	1	1	0	0	0	1	1	n
	FRKFTKSER	1	1	1	1	1	1	1	1	1	1	0	1	1	1	1	1	1	1	1	1	1	1	1	1	1	0	1	1	n
	RFFGSDRGA	1	1	1	1	1	1	0	0	0	1	0	0	1	0	1	1	1	0	0	1	0	1	1	0	1	0	0	0	n
	PRTPGGRR	1	1	0	0	0	0	1	1	1	1	0	1	1	1	1	1	1	0	0	1	0	0	1	0	0	1	0	0	n
	KRRVSEV	1	1	0	1	1	1	1	1	1	1	1	1	1	0	1	1	1	0	0	0	0	1	0	0	1	1	0	1	n
	RRRGSSIPQ	1	1	0	1	1	1	1	1	0	1	0	1	1	1	1	1	1	0	1	1	0	0	0	1	1	1	1	0	n
	SGDTSPRHL	0	1	1	0	1	0	0	1	0	0	1	0	0	1	0	0	0	0	0	1	0	1	0	1	1	1	1	0	n
	KQITVR	1	1	1	1	1	1	1	1	1	1	0	1	1	1	1	1	1	1	0	0	1	1	1	1	1	1	0	0	n
	SSKRA	1	1	0	1	1	1	0	1	1	1	0	1	1	1	1	1	0	1	1	1	1	0	0	0	1	0	0	0	n
	SVSSSSYRR	1	1	1	1	1	1	1	1	1	1	0	1	1	1	1	1	0	0	1	1	1	0	1	1	1	1	1	1	n
	TRQASISGP	1	1	0	0	1	0	0	1	0	1	0	1	1	0	1	1	1	1	0	0	0	0	0	1	1	1	0	1	n
	VRTYTHEVV	1	1	1	1	0	0	1	0	0	0	0	1	1	1	0	0	0	1	1	0	1	1	1	0	0	0	0	1	n
	REILSRRPS	1	1	1	1	1	1	1	1	1	1	0	1	1	1	1	1	1	0	0	1	1	1	1	0	0	0	0	0	n
	GASGSFKL	1	1	1	1	0	1	1	0	1	1	0	0	1	1	1	1	1	1	0	1	0	1	1	1	1	0	0	1	n
	VRRSDRA	1	1	1	1	1	1	0	0	1	1	0	1	1	0	1	1	0	0	0	1	0	1	1	1	0	1	0	0	n
	VTRRTLSMD	1	1	1	1	1	1	1	1	1	1	0	1	1	1	1	1	0	0	0	1	1	0	0	1	1	1	1	1	n
	SRRGSESSE	1	1	0	1	1	1	1	1	0	0	0	1	1	1	1	1	0	0	1	0	1	1	1	0	1	1	0	0	n
	PASAYGSVK	0	0	1	0	0	0	1	1	1	0	1	0	0	1	1	0	1	1	1	1	0	1	0	1	1	1	0	0	n
	PWQVSLRTR	1	1	1	1	1	1	0	1	1	0	1	1	1	1	0	1	1	0	1	0	1	0	1	1	1	0	0	1	n
	STSRSLYSS	1	1	1	1	1	1	1	1	1	1	0	1	1	1	1	1	1	0	1	1	1	1	0	1	1	1	1	1	n
	TRGGSLERS	1	1	0	0	1	0	1	1	0	1	0	1	1	1	0	1	1	0	0	1	0	1	1	0	0	0	1	0	n
	PFKLSGLSF	1	1	1	0	1	1	1	1	1	0	1	1	1	1	1	1	0	1	0	0	0	1	1	1	0	1	1	1	n
	QEQEYVQAV	1	1	1	1	1	1	1	0	1	0	1	0	0	1	0	1	1	1	0	0	0	0	0	0	1	1	1	0	n
	KKRFSFKKS	1	1	1	1	1	1	1	1	1	1	1	1	1	1	1	1	1	1	1	1	1	1	1	1	1	1	1	1	y
	KYLASASTM	1	1	1	1	1	1	1	1	0	1	0	1	1	1	1	1	1	1	1	0	1	1	1	1	0	0	0	0	n
	PRRVSRRRR	1	1	0	1	1	1	1	0	1	1	0	1	1	0	1	0	1	0	1	1	0	0	0	0	0	1	0	1	n
	SRKRSGEAT	1	1	1	0	0	0	1	1	1	0	1	1	0	0	0	0	0	0	0	0	1	1	1	1	0	1	1	0	n
	KMKDTDSEE	1	1	0	1	1	0	1	0	1	0	1	1	0	1	1	0	1	0	0	0	1	1	1	1	1	1	1	1	n
	LFRLSEHSS	0	1	1	1	1	1	1	1	1	0	1	0	0	1	1	1	1	1	0	0	1	1	1	1	0	0	0	0	n
	QDENTVSTS	1	1	0	1	1	0	1	1	0	1	0	1	1	0	1	1	1	0	0	1	0	1	0	1	0	0	1	0	n
	ISITSRKAQ	1	1	1	1	0	0	1	1	1	1	0	1	1	1	1	1	0	1	0	0	1	0	0	0	1	1	0	1	n
	NFLKTSAGS	0	0	0	1	1	0	0	1	0	1	0	1	0	1	1	1	1	0	0	0	1	0	1	1	1	0	0	1	n
	EHIPYTHMN	1	1	0	0	0	0	1	1	0	1	0	1	0	0	0	1	1	0	0	1	1	1	1	0	1	1	1	1	n
	ESMESYELN	1	1	0	1	1	1	1	1	1	1	1	1	1	1	1	1	0	0	1	0	1	0	1	0	1	1	0	0	n
	KKRFSFKKS	1	1	1	1	1	1	1	1	1	1	1	1	1	1	1	1	1	1	1	1	1	1	1	1	1	1	1	1	y
	NKQGYKARQ	1	1	0	1	1	1	0	1	0	1	0	1	1	1	1	1	0	1	1	0	0	1	0	0	1	1	0	1	n
	GSGTSSRPS	1	1	0	0	0	0	0	0	0	1	0	0	0	0	1	1	1	0	1	0	0	1	0	1	0	0	1	1	n
	AVMVSHYIH	1	1	1	1	1	1	1	0	1	1	0	1	1	1	1	1	0	1	1	1	1	1	1	1	1	0	1	1	n
	DPPGTESFV	1	1	0	1	1	1	0	1	1	1	1	1	1	0	1	1	0	1	0	1	1	0	0	0	1	0	1	1	n
	GFKRSYEEH	0	1	1	1	1	1	1	0	1	1	1	1	1	1	0	1	1	1	0	1	1	1	1	0	1	0	0	0	n
	GSRRRRRRY	1	1	1	1	1	1	1	0	1	1	1	1	1	0	1	1	0	0	1	1	1	0	1	0	1	1	0	1	n
	EFPLSPPKK	1	1	1	1	1	1	1	0	1	1	0	1	1	1	1	1	1	1	0	1	1	1	1	1	1	1	1	1	n
	ESEKTKTKE	0	1	0	0	0	0	1	0	1	0	1	1	0	1	1	0	0	0	1	0	0	0	1	0	0	0	1	0	n
	RSSMSGLHL	1	1	0	1	0	0	0	1	1	1	0	1	1	1	1	1	0	1	1	0	1	0	1	0	1	0	1	0	n
	SLVNSRAQE	0	1	1	0	0	0	1	1	0	0	0	0	0	1	0	1	1	0	1	0	1	0	0	1	0	1	1	1	n
	RRATVA	1	1	0	1	1	1	0	0	0	1	0	1	1	0	1	1	1	0	1	1	0	0	0	1	1	0	1	1	n
	ADSFSLHDA	1	1	0	1	1	1	0	0	1	1	1	1	1	0	1	1	1	0	0	1	1	0	1	0	0	0	1	0	n
	ATRRSYVSS	1	1	1	1	1	1	0	1	0	1	0	1	1	1	1	1	1	1	1	0	1	1	0	1	1	0	1	1	n
	DNIDSQGRN	1	1	1	1	0	1	0	0	0	0	0	0	0	0	0	1	1	1	0	0	1	1	1	1	1	0	1	0	n
	GDSESGEEE	1	1	0	1	0	0	1	1	1	1	1	1	1	0	1	1	0	0	1	0	1	1	1	0	0	0	1	0	n
	RKRKSSQAL	1	1	0	1	1	1	0	1	1	1	0	1	1	1	1	1	1	1	1	1	0	0	0	0	0	1	0	1	n
	AKRSRKE	1	1	1	1	0	0	1	1	1	1	0	1	1	1	1	1	1	1	0	1	1	0	0	1	0	0	0	1	n
	LRRATLG	1	1	0	1	1	1	1	0	1	1	0	1	1	0	1	1	0	0	0	0	1	1	0	1	0	1	1	0	n
	RRSSSVGYI	1	1	0	1	1	1	0	1	0	1	0	1	1	1	1	0	1	1	0	1	1	0	1	0	1	1	1	1	n
	SKVTSKAGS	1	1	0	1	0	1	0	0	0	1	0	1	0	1	1	1	1	1	0	0	1	0	1	0	1	0	0	0	n
	RGYSLG	1	1	0	1	1	1	0	1	1	1	0	1	1	0	1	1	0	1	0	0	1	1	1	1	0	1	0	0	n
	AARTPGGRR	1	1	0	1	1	1	0	0	1	1	0	1	1	0	1	1	0	0	0	0	0	1	0	0	1	1	0	0	n
	TEPQYQPGE	1	1	1	0	1	1	1	1	1	0	1	1	1	0	1	0	1	0	0	0	0	1	0	0	0	1	0	0	n
	TTRRSASKT	1	1	0	1	1	1	0	1	1	1	0	1	1	1	1	1	0	1	1	1	0	1	0	1	1	1	0	1	n
	WLTKTPEGN	0	1	1	0	0	0	1	1	1	0	1	0	0	1	1	0	1	1	0	1	0	1	0	0	1	1	1	1	n
	RGRSSVYSA	0	0	1	1	1	1	1	0	1	0	1	0	0	1	0	1	1	0	1	0	1	0	1	1	1	0	1	1	n
	RKRTLRRL	1	1	1	1	1	1	0	0	1	1	0	1	1	1	1	1	0	0	1	1	1	0	1	0	1	0	1	0	n
	LRHASLG	1	1	1	0	1	1	1	1	0	1	0	0	1	0	1	0	0	0	0	1	0	1	1	1	0	0	1	0	n
	YGNGYSSNS	1	1	0	1	1	1	1	1	1	0	1	1	1	1	1	1	1	1	0	1	0	0	1	1	0	1	0	0	n
	SRTPSLPTP	0	0	0	0	1	0	1	1	0	1	0	1	0	0	0	0	0	0	0	0	0	1	1	0	1	0	0	1	n
	PKKGSKKAV	1	0	1	1	1	1	0	1	0	1	0	1	0	1	1	1	1	1	0	0	1	1	1	1	1	1	1	1	n
	LELSDDDD	1	1	1	1	1	1	1	1	1	1	1	1	1	1	1	1	1	1	0	0	0	1	0	0	0	1	1	1	n
	TDDGYMPMS	1	1	0	0	0	0	1	1	1	0	1	1	0	1	1	1	1	0	1	0	1	0	0	0	1	0	1	1	n
	TRRLTGFLP	1	1	0	1	1	1	0	0	0	1	0	1	1	0	1	1	0	1	1	0	1	0	0	0	0	1	1	1	n
	PPEKTEEEE	0	0	1	1	0	1	0	0	1	0	1	0	0	1	1	0	1	0	0	0	0	1	0	1	1	1	1	1	n
	RTGRSGSV	1	1	1	1	1	1	1	1	1	1	0	1	1	0	1	1	1	0	1	0	0	0	1	1	1	0	0	0	n
	KQSPSSSPT	0	0	1	1	1	1	1	0	1	1	1	0	0	0	1	1	1	0	0	1	1	1	1	1	1	1	0	1	n
	LLRPSRRVR	1	1	1	1	1	1	0	0	1	1	0	1	1	1	1	1	1	1	1	0	1	1	1	0	1	0	1	0	n
	QMALTPVVV	1	1	0	1	0	0	1	0	1	0	1	1	0	0	1	0	1	1	1	0	0	1	0	1	1	1	0	0	n
	SRSRSPGRP	1	1	1	1	1	1	0	0	0	1	0	1	1	1	1	1	1	0	0	0	1	1	0	1	0	0	0	0	n
	KRKRSRKES	1	1	1	1	1	1	1	1	1	1	0	1	1	1	1	1	1	1	1	1	1	1	1	1	1	1	1	1	y
	LQAISPKQS	1	1	1	1	1	1	1	1	1	1	0	0	0	0	1	1	1	1	1	0	1	1	1	1	1	0	1	0	n
	QRRRSLEPP	1	1	0	1	1	1	1	1	1	1	0	1	1	0	1	0	1	0	0	1	0	1	0	0	0	1	0	0	n
