# Supplementary material for: Evidence for a Minimal Eukaryotic Phosphoproteome?
Source: PLoS One. 2007 Aug 22;2(8):e777. doi: 10.1371/journal.pone.0000777 (PMC1945084; doi:10.1371/journal.pone.0000777)
Supplement: Table S4 — Presence (1) or absence (0) of spots phosphorylated averaged for the different sample background. (0.23 MB XLS) [file pone.0000777.s004.xls]

## Sheet: Table S4
SEQUENCE	H. sapiens Immune	H. sapiens Cardia	M. musculus Kidney	M. musculus Immune	M. musculus Liver	D. melanogaster	A. thaliana	T. aestivium	F. solani	P. pastoris	C. albicans	# positive > 95%
HEYIYVDPM	1	1	0.666667	1	0	1	0.25	0	0.5	1	1	n
KRPSVRAKA	1	1	1	0.75	1	1	0.75	1	1	1	1	y
EDNEYTARQ	1	1	0.666667	0.5	0	1	0.25	0.5	0.5	0.5	0.5	n
ENKLYGMSD	0	0.333333	1	0.5	0	1	0.5	1	0.5	0	0.5	n
HRLLTLDPV	0.666667	1	0.666667	0.75	1	1	0.25	0.5	0.5	0.5	0	n
LEKKYVRRD	1	1	0	0	1	1	0.5	0.5	0.5	0.5	0	n
GKRQTEREK	0.666667	0.666667	0.666667	0.75	1	0	0.5	0.5	0.5	0.5	0.5	n
APATSPKAE	0.333333	0.666667	0.666667	0.25	0	0	0.25	0	0.5	1	0	n
DEEESEQGA	0.666667	0.666667	1	1	1	1	0.25	0.5	1	0.5	1	n
FFRRSKIAV	1	1	0.666667	1	1	1	0.75	0.5	0.5	0.5	0	n
GMTEYVATR	0.666667	0.333333	0.666667	1	0	0	0.75	0	0	0.5	0	n
EAALYKNLL	0.666667	0.666667	0.666667	0.75	0	1	0.25	0	0	0.5	0.5	n
ELILSPRSK	1	1	1	0.75	1	1	1	1	1	1	1	y
RRAVSEQDA	0.333333	0	0.666667	0.25	0	0.5	0.25	0.5	0.5	1	0.5	n
SEDNSEDEI	0.666667	0.666667	1	1	1	1	0	1	0	0.5	1	n
PASLSRAKA	1	0.666667	0	0.75	1	1	0.25	0	1	0.5	0	n
RRASL	0.666667	1	0.333333	0.75	1	1	0.5	0.5	1	0.5	0	n
AKKMSTYNV	1	0.666667	0.666667	0.75	1	1	1	1	1	1	1	n
DDINSYEAW	1	1	0.666667	1	1	1	0.75	0	0.5	0.5	0.5	n
ETRFTDTRK	1	1	0.666667	0.75	1	1	0.75	0.5	0.5	1	0.5	n
QLSTSEENS	0.666667	0.666667	0.666667	0.5	0	1	0	1	1	0	0.5	n
SPRKSPKKS	1	1	0.666667	0.75	1	1	1	1	1	1	0.5	n
RRKASGP	0.666667	1	0.666667	0.75	1	1	0.75	0.5	1	1	0.5	n
RQLRSPRRT	0.666667	1	0.666667	0.75	1	1	0.75	0	0.5	0.5	0	n
SAVASNMRD	0	0	0.333333	0	1	0.5	0.25	0.5	0.5	0.5	0	n
RTPPPSG	0.666667	0	0.333333	0.5	0	0.5	0.25	0	1	0.5	0	n
LRRAS	0.666667	1	0.333333	0.75	1	1	0.25	0	0.5	0	0	n
SSTGSIDMV	1	0.666667	0.666667	0.5	0	0.5	0.5	0.5	0.5	0	0.5	n
TLASSFKRR	0.666667	1	1	0.75	1	1	0.75	0.5	0.5	0.5	0	n
VGAFSTVKG	1	0.333333	0.333333	0.75	1	1	0.5	1	1	1	1	n
YSGHSMSDP	0.666667	0.333333	0.333333	0	1	0	0.25	0.5	1	1	0.5	n
SPGEYVNIE	1	0.666667	0	0.75	0	1	0.25	0	1	0.5	0.5	n
RKRSAKE	1	1	0.666667	0.75	1	1	1	0.5	1	0.5	1	n
VINETSQHH	0.333333	1	0.666667	0.25	0	0.5	0.25	0	0.5	0.5	1	n
SPVVSGDTS	1	0	1	0.5	1	0.5	0	0	1	1	0.5	n
LRRFSLATM	1	1	1	0.75	1	1	0.75	0	0.5	0	1	n
PRPASVPPS	0	0.333333	0	0	0	0.5	0.5	0.5	0	0.5	1	n
SSRPSSNRS	1	0.666667	0.333333	0.75	0	1	0.5	1	0	0.5	0.5	n
TKFASDDEH	0.666667	0.333333	0.333333	0.75	1	1	0.25	1	0.5	1	0.5	n
LSDDSFIED	1	1	1	0.75	1	1	0.75	0	0.5	0.5	0	n
PSPKTPPGS	0.333333	0.333333	1	0.5	1	0.5	0.25	0.5	0.5	1	0.5	n
KDIGSESTE	0.666667	0.666667	1	0.25	1	0.5	0.25	1	1	0.5	1	n
KRRGSVPIL	1	1	0.666667	0.75	1	1	1	1	1	0.5	1	n
KRAKAKTAKKR	1	1	1	0.75	1	1	1	1	1	1	1	y
QSYSSSQRV	1	1	0.666667	0.75	1	0	0.25	0.5	0.5	0.5	0.5	n
KGTGYIKTE	1	1	0.333333	0.75	1	1	1	1	1	1	1	n
KRSLSEMEI	0.333333	0.666667	1	0.25	1	0.5	0.5	1	0.5	0	0.5	n
KRKQGSVRGL	1	1	1	0.75	1	1	1	1	1	1	1	y
HTRDSEAQR	0	0	1	0.5	0	0.5	0.5	0	1	0.5	0.5	n
MAEVSWKVL	0.666667	0.333333	1	0.75	1	0.5	0.25	1	0	0.5	0.5	n
EEGISQESS	1	0.333333	0.333333	0.5	0	1	0	0.5	0.5	1	0	n
EQQQTEDEL	0.666667	0.666667	1	0.5	0	1	0.25	0.5	0.5	1	0	n
IGEGTYGVV	1	0.666667	0.333333	1	1	1	0.5	0.5	1	0.5	0	n
MMTPYVVTR	0.666667	0.666667	0.333333	0.75	1	1	0.75	0.5	0	0.5	1	n
GQEVYVKKT	1	0.666667	0.666667	0.75	1	1	1	1	1	1	1	n
AQETSGEEI	1	0.666667	0.666667	0.75	0	1	0.75	0.5	0.5	0	0	n
DKAKSRPSL	0.666667	0.333333	0.666667	0.75	0	1	0.75	0.5	0.5	0.5	0.5	n
FPVSYSSSG	0.333333	0	0.333333	0.5	1	1	0.25	0.5	0	0.5	0	n
GRLSSMAMI	0.666667	0.333333	0.333333	0.75	1	1	0.25	1	0.5	0.5	0.5	n
EEDLSDENI	1	0.333333	0.333333	0.75	0	1	0.25	0.5	0.5	1	1	n
EPGPYAQPS	0.666667	0	1	0.75	0	1	0	0	0.5	0.5	1	n
RRRASQLKV	0.666667	0.666667	0	0.75	1	1	0.75	1	0.5	0.5	0.5	n
SGADYPDEL	0.666667	1	0.666667	1	0	1	0.25	0	0.5	0.5	0	n
KQISVR	1	1	1	0.75	1	1	0.75	1	1	1	1	y
SLKDH	0.666667	0.666667	0.666667	0.25	1	0.5	0.25	0.5	0	0	0	n
APRTAGGRR	1	0.666667	1	0.75	0	1	1	0.5	0.5	0	0.5	n
DGHEYIYVD	0.666667	0.333333	1	1	1	1	0.5	0.5	0.5	0	0.5	n
FKRSYEEHI	1	0.333333	0.666667	0.5	1	1	0.5	1	0.5	0	1	n
REARSRAST	1	1	0.333333	0.75	0	1	0.5	0	0.5	0	0.5	n
DRVYVHPF	1	0.666667	1	0.75	1	1	0.5	0.5	0.5	1	0	n
VRRSDAA	0.333333	0.333333	0.666667	0.25	0	0.5	0	1	1	1	0.5	n
RRKMSRGLP	1	1	0.333333	0.75	1	1	0.75	1	0.5	1	0.5	n
SEVPYREVQ	0.666667	0.666667	0.333333	0.75	0	1	0.5	1	0.5	0	1	n
PRRASATSS	0.666667	0	0.666667	0.75	0	1	0.25	1	0.5	1	0.5	n
RRLSI	1	0.666667	1	0.75	1	1	0.75	1	0.5	0.5	1	n
STSLSPFYL	1	0.333333	0.666667	0.75	1	1	0.75	1	0	0	0.5	n
TRDIYETDY	1	1	1	1	1	1	0.75	0.5	0	1	0.5	n
VPTLSTFRT	1	0.333333	0.666667	0.75	0	1	0.25	1	0.5	1	1	n
RASTSKSES	0.333333	0	0.666667	0.75	0	1	0	0.5	0.5	0.5	0	n
SPSSSPTHE	0.333333	0.666667	0.666667	0.5	0	1	0.5	0	0	0.5	0.5	n
STNDSLL	1	0.666667	1	1	1	1	0.75	0.5	1	0	0	n
VRTFTHEVV	1	0.666667	1	0.75	1	1	0.5	0.5	0	0	0.5	n
SRKMSVQEY	1	0.333333	1	0.75	0	1	0.5	1	1	1	1	n
LSGLSFKRN	0.666667	1	0.666667	0.75	1	1	1	0.5	0.5	0.5	0.5	n
PTGTTPQRK	0.666667	0.333333	0.666667	0.25	1	0.5	0	0.5	1	1	0.5	n
STLASSFKR	1	0.666667	1	0.75	1	1	1	0.5	1	1	1	n
TPPKSPSSA	0	0.666667	0	0.25	1	1	0.25	1	0.5	0	0.5	n
PAAVSEHGD	0.666667	0.333333	0.666667	0.75	1	1	0.5	0	0	0.5	1	n
PVSPSLVQG	0.666667	0.333333	0.666667	0.5	1	1	0.75	0.5	0.5	0.5	0	n
KKDASDDLD	1	0.666667	0.666667	0.75	1	1	0.5	1	1	0.5	1	n
KSRPSLPLP	1	0.333333	0.333333	0.75	1	1	1	1	1	0.5	1	n
LSVSSLPGL	0.333333	0.333333	1	0.75	1	1	0.5	0	0	0	0.5	n
SRHSSPHQS	1	0.666667	0.666667	0.5	0	0.5	0.75	0	0.5	0.5	0	n
KKPPTPPPE	0	0.666667	0	0.5	1	1	0.25	0.5	1	1	0	n
KVPQTPLHT	0.666667	0	0.333333	0.75	1	1	0.75	0.5	0.5	0.5	1	n
PRRSSIRNA	1	1	0.333333	0.75	1	1	0.5	1	0.5	1	0	n
ILDTTGQEE	0.666667	1	0.666667	1	0	1	0.25	0.5	0.5	0.5	0.5	n
NDSNYIVKG	0.666667	0.333333	0	0.25	0	1	0.25	0.5	0.5	0	0	n
EFLRTSAGS	0.333333	0	0.666667	0	0	0	0.5	0.5	0	0.5	1	n
ERTNSLPPV	0	0	0.666667	0.25	0	0.5	0.25	0.5	0.5	1	0.5	n
IRRASTIEM	0.666667	0.666667	0.333333	0.75	0	0	0	0.5	0.5	1	0.5	n
NFDDYMKSL	1	0.666667	1	0.75	1	0.5	0.5	0.5	1	1	0	n
GRTGRRNSI	1	1	0.666667	0.75	1	1	1	1	0	1	0.5	n
ATPIYLDIL	0.666667	0.666667	0.666667	0.75	1	1	0.5	0.5	0	0.5	0.5	n
DMRQTVAVG	1	0	0.666667	0.5	1	0.5	0.5	0.5	0.5	1	0.5	n
GDRFTDEEV	0.666667	1	0.666667	1	0	1	0.75	0	0.5	1	0.5	n
GSGSSVTSR	1	0.333333	0.333333	0.75	0	1	0.5	1	1	0.5	0.5	n
EEPQYEEIP	0.666667	1	0.333333	0.75	1	1	0.75	0	0.5	0	0	n
ERRLSLVPD	0.666667	0.333333	0.666667	0.75	1	1	0.75	0	0.5	0.5	0.5	n
RRSSSRPIR	1	1	1	0.75	0	1	0.5	0	0.5	0.5	1	n
SKIGSTENL	0.333333	0	0.666667	0	1	0.5	0.25	0.5	1	0.5	0	n
NDMTSL	0.666667	0	1	0.75	1	1	0	0.5	0.5	0	0.5	n
AARLSLTDP	0	0	0.666667	0.75	1	0.5	0.5	0	0	0	0.5	n
ARRSTTDAG	0	0	0.333333	0.25	0	0	0.25	1	0.5	0.5	1	n
DLKDTKYKL	1	0	1	0.25	1	0.5	0.75	0.5	1	1	1	n
GAFSTVKGV	1	1	0.333333	0.75	1	1	0.75	0.5	1	1	1	n
RGRASSHSS	1	1	0.666667	0.75	1	1	0.5	0.5	0.5	1	0.5	n
RKRSRAEF	1	1	0.333333	0.75	1	1	0.25	1	0.5	0.5	0.5	n
LRAASLG	0.666667	0.333333	0.666667	0.75	0	0.5	0.75	0.5	0	1	0	n
RRRQSVLNL	0.666667	1	1	0.75	1	1	0.75	0.5	0.5	1	0.5	n
SIDEYFSEQ	1	0.333333	1	0.75	0	1	0.5	0.5	0.5	0.5	0	n
EESESD	0.666667	0.666667	0.333333	1	0	1	0.5	0.5	1	0.5	0.5	n
RRRS	0.666667	1	0.666667	0.75	0	1	0.75	0.5	0.5	0	0	n
TAYGTRRHL	1	0.666667	0.666667	0.75	1	1	0.75	0.5	0.5	0.5	0.5	n
TRRISQTSQ	0.666667	0.666667	0.333333	0.75	1	1	0.5	0	1	0	0.5	n
VTPRTPPPS	0.333333	0.333333	0	0.5	0	0	0.25	0	0	0	1	n
REVSSLKSK	1	0.666667	0.333333	0.75	1	1	1	0	0.5	1	1	n
PEETQTQD	0.666667	0.333333	0.333333	0.75	0	1	0.25	0	0.5	1	0.5	n
KKQISVR	1	1	1	1	1	1	1	1	1	1	1	y
WLTKSPDGN	0	0.666667	0.666667	0.25	1	1	0.25	0	1	0.5	0.5	n
SRRSSLGSL	1	0.666667	1	0.75	1	1	0.75	0	0	0.5	0.5	n
PETVYEVAG	1	0.666667	0.666667	0.75	1	1	0.75	0.5	0.5	0.5	0.5	n
QEPGSGPPE	0.333333	0.333333	0.666667	0.25	0	0.5	0	0	0	0.5	0.5	n
SVSSSPIKE	0	0.333333	0.333333	0	1	1	0.5	0.5	1	0	0.5	n
TRLHSLRER	1	1	1	0.75	1	1	0.5	0.5	0.5	0.5	1	n
PKEVYDVML	1	1	0.333333	0.5	1	1	0.75	1	0.5	0.5	0.5	n
PRTPGGRR	1	1	0.666667	0.75	1	1	0.5	1	0.5	0	0.5	n
KLSPSPSSR	1	1	0.333333	0.75	1	1	0.5	1	1	0.5	0.5	n
LEKKYVRRD	1	1	0.333333	0.75	1	1	1	1	1	1	1	n
QASSTPLSP	0.333333	0	0.666667	0	0	0.5	0.75	0	0.5	1	0.5	n
SRRDSLFVP	1	0.666667	0.666667	0.75	1	1	0.5	1	0.5	0.5	0.5	n
KQPIYIVME	1	0.666667	0.666667	0.75	1	1	0.75	1	1	1	1	n
LLQDSVDFS	1	1	0.666667	0.75	1	1	0.75	0.5	1	1	0.5	n
QLSTSEENS	0.666667	0.333333	0.333333	0.5	0	0.5	0.25	0	0.5	0.5	1	n
KIQASFRGH	1	1	1	1	1	1	1	1	1	1	1	y
NKGASQAGM	0.333333	0	0.666667	0.75	0	0	0	1	0.5	0.5	1	n
EIVESLSSS	1	0.666667	1	0.5	0	1	0.25	0	0	0.5	0	n
ESSNYMAPY	0.666667	0.333333	0.666667	0.75	0	0.5	0.25	0.5	0.5	0	0.5	n
KRPSKRAKA	0.666667	1	0.333333	0.75	1	1	1	1	1	1	1	n
NRAITARRQ	0.666667	1	0.333333	0.75	1	1	0.25	1	1	0.5	1	n
GSRPSESNG	0	0	0	0.75	0	0.5	0	1	0.5	0.5	0.5	n
DAHKSKRQH	1	0	0	0.75	1	0.5	0.5	0.5	1	0	1	n
DSLIYDDGL	1	1	0.666667	1	1	1	0.75	0.5	1	0.5	1	n
GGRDSRSGS	1	0	0.333333	0.75	0	1	0	0	1	0	0.5	n
GVERSVRPT	1	0.333333	0.333333	0.75	0	1	0.25	0	1	0	1	n
EGVKSDQAE	0.666667	0.333333	0.333333	0.5	0	0	0	0.5	1	0	1	n
ESLSSSEES	1	1	0.666667	1	0	1	0.5	0	0.5	0	1	n
RVRMSADAM	1	0.333333	0.333333	0	1	1	0.25	1	0.5	1	1	n
SNPTYSVMR	0.666667	0.333333	1	0.75	0	1	0.5	0	0.5	0.5	0	n
SSKRAK	1	0.666667	0	0.75	1	1	0.75	1	0.5	0.5	0.5	n
AGDGSDEEV	0.666667	1	0.666667	1	0	1	0.5	0.5	0.5	0	0	n
AVDRYIAIT	0.666667	0	0.333333	1	1	0.5	0	0.5	1	1	1	n
DPLLTYRFP	0.666667	0.333333	0.666667	0.25	1	1	0.25	0.5	1	0.5	1	n
GENIYIRHS	1	1	1	0.75	1	1	0.75	0.5	0.5	0.5	0.5	n
RLSPSPTSQ	0	0.333333	0	0.5	1	0.5	0.5	0	0	0.5	0.5	n
RKESYSV	1	0.666667	0.666667	0.5	1	1	0.5	1	1	0.5	1	n
PLSRTLS	0.666667	0	0.333333	0.75	0	1	0	1	0.5	1	0.5	n
RSRASTPPA	1	0.333333	0	0.75	0	0.5	0.25	0	0.5	0.5	1	n
SLSSSEESI	0.666667	1	0.333333	1	1	1	0.25	1	1	0.5	0	n
LRRASLAG	0.666667	0.666667	1	0.75	0	1	0.5	1	0	0.5	1	n
ADSESEDEE	1	1	0.666667	1	0	1	0.25	1	0.5	0	0	n
THERSPSPS	0	0	0.666667	0.25	0	0	0.5	0.5	1	0.5	0	n
TVTRSYRSV	0.666667	0.666667	0.666667	0.75	1	1	0.75	0.5	1	0.5	1	n
YETDYYRKG	1	0.666667	1	0.5	1	1	0.5	1	0.5	1	0	n
RKQISVRGL	1	1	1	0.75	1	1	1	0.5	0.5	1	0	n
AGTTYAL	0.666667	0	1	0.5	0	0.5	0.5	0.5	0.5	0.5	0.5	n
LRRASVA	0.666667	0.666667	0.666667	0.75	1	1	0	0	0.5	1	1	n
YRGYSLGNW	0.666667	0.333333	1	0.75	1	0	0.5	1	0.5	1	0.5	n
SSLKSRKRA	1	1	1	0.75	1	1	1	1	1	1	1	y
PMRRSVSEA	0	0.333333	0.333333	0	0	0.5	0.25	1	0	1	1	n
RSKRSGSV	1	1	1	0.75	1	1	1	1	1	0.5	0.5	n
TEGQYQQQP	0.333333	0	0	0.5	0	1	0	0.5	0	0	1	n
TTPLSPTRL	0.666667	1	0	0.75	0	1	0.5	0	0	0	1	n
PQPEYVNQP	0.666667	0.333333	0.666667	0.25	1	1	0	1	0	0	1	n
VKRGISGL	1	1	0.333333	0.75	1	1	1	1	1	0.5	0	n
KRKQISVRG	1	1	1	0.75	1	1	1	1	1	1	1	y
LPVPSTHIG	0.666667	0.333333	0.333333	0.75	0	0.5	0.25	0.5	0.5	0.5	0.5	n
QRRHSLEPP	0.666667	0	0.333333	0.75	0	1	0.25	0.5	0.5	0	0	n
SRTLSVSSL	0.666667	0.666667	0	0.75	1	1	0.5	0	0	0.5	1	n
KRPSERAKA	1	1	1	1	1	1	1	1	1	1	1	y
LRGRSFMNN	0.666667	0.666667	0.333333	0.75	1	0.5	0.25	0.5	0.5	0	1	n
QRVSSYRRT	1	1	0.666667	0.75	1	1	0.5	1	0.5	0.5	0	n
HDLSSEMFN	0.666667	0.666667	0.666667	0.25	1	0.5	0.25	0.5	1	0.5	0.5	n
KRPSRRAKA	1	1	0.666667	0.75	1	1	1	1	1	1	1	n
EDNEYTARP	1	1	1	1	0	0	0.25	0	0	0	0	n
ENAPSSTSS	0.333333	0	0	0.25	1	0	0.25	0.5	0	0.5	0	n
HMRSSMSGL	1	0.333333	0	0.75	0	1	0.5	0	0	0	0	n
LDRSSHAQR	1	0.333333	0.666667	0.75	0	1	0.5	0.5	0.5	0.5	0	n
GKEIYNTIR	1	0.333333	0.666667	0.25	1	1	0.5	0.5	1	1	0	n
APATPGGRR	0.666667	1	0.333333	0.75	0	1	0.75	0.5	0.5	0.5	0.5	n
DEEESEEAK	0.333333	0.333333	0	0.5	0	1	0	1	1	0	0	n
FFKKSKIST	1	0.333333	0.666667	0.75	1	1	1	1	1	1	1	n
GMGTSVERA	0.333333	0	0.333333	0.25	0	0.5	0.5	1	0.5	0.5	0	n
DYDSSDIED	0.666667	1	1	1	1	1	0.75	0.5	0.5	0.5	0	n
EKRASGQAF	0.333333	0.333333	0.666667	0.75	1	1	0.5	0	0.5	0.5	0	n
RRAVSELDA	0.333333	0	0.666667	0.5	0	0.5	0.5	0.5	0.5	0.5	0	n
SDGGYMDMS	0.333333	0.333333	0.666667	1	1	0	0.25	0	0.5	1	0.5	n
NWHMTPPRK	1	1	0.666667	0.75	1	1	0.5	1	1	1	1	n
RRASI	1	1	0.666667	0.75	1	1	0.25	0	0	0	0.5	n
AKKGSEQES	0	0	0.333333	0	0	0.5	0.25	0.5	1	1	0	n
DDEMTGYVA	0.666667	0.666667	0.666667	1	1	1	0.25	0.5	0	1	0.5	n
ETDYYRKGG	1	1	0.666667	0.75	1	1	0.75	1	0.5	1	1	n
YVTTSTRTY	1	0.666667	1	0.75	1	1	0.5	0.5	0.5	0.5	0.5	n
SPQPSRRGS	1	1	0.666667	0.75	0	1	0.5	0.5	0.5	0.5	0	n
RRAASVA	0.666667	1	0.333333	0.75	0	1	0.5	1	1	0.5	0.5	n
RPSESNGQP	0.333333	0	0.333333	0	1	0	0	1	0	0.5	0.5	n
SASTTPVKK	0.666667	0	0.333333	0.75	1	1	1	0.5	0	1	0.5	n
NSYGSRRGN	1	1	0.666667	0.75	1	1	0.5	0.5	0	1	0	n
LRRASL	0.666667	1	0.333333	0.75	1	1	0.5	0.5	0.5	1	0.5	n
SSTDSADSG	1	0	1	0.5	0	0.5	0.25	0.5	0.5	0.5	1	n
TKSGSTTKN	1	0.333333	0.666667	0.75	1	0.5	0.5	0.5	0.5	1	1	n
VETTYADFI	0.666667	1	1	1	1	0.5	0.5	0	0.5	0.5	0.5	n
YSFTTTAER	1	0	0.333333	0.75	1	0.5	0	1	0	0.5	1	n
SPFKYQSLL	0.333333	0.333333	0	0.5	1	0.5	0.5	0.5	0.5	1	0.5	n
RKRSAAE	1	1	0	0.75	0	0.5	0.5	0.5	0	0.5	0	n
VIKRSPRKR	1	1	1	0.75	1	1	1	1	1	1	1	y
SPVKSPEAK	0	0.333333	0.666667	0.75	0	0	0.25	0.5	0.5	1	1	n
LRRASVAQL	0.666667	1	0.333333	0.75	1	1	1	0	1	0.5	0.5	n
PRMPSLSVP	1	0.333333	0.333333	0	0	0.5	0.25	0	0.5	1	0.5	n
SSPVYQDAV	1	1	0.666667	0.75	1	1	0.5	1	0.5	0	0.5	n
TKDTYDALH	0.666667	0.666667	0.666667	1	1	1	0.25	0	1	1	0	n
LRSPSWEPF	0.333333	0.666667	0.666667	0.75	1	1	0.5	0.5	0.5	1	0.5	n
PSLPTPPTR	1	1	0.333333	0.75	1	1	0.5	0	0.5	1	0.5	n
KASASPRRK	1	1	0.666667	0.75	1	1	1	1	1	1	1	n
KRRDYLDLA	1	1	0.333333	0.25	1	1	0.75	1	1	1	1	n
PAPAVRASDRA	0.666667	0.333333	0.666667	0.5	1	0.5	0.25	1	0.5	0.5	0	n
QSRASDKQT	0	0.333333	0	0.25	1	1	0.5	0.5	0.5	0	0.5	n
KGQESFKKQ	1	1	0.666667	0.75	1	1	1	1	1	1	1	n
KRSGSVYEP	1	1	0.333333	0.75	1	1	0.75	1	1	0.5	1	n
KRAQISVRGL	1	1	1	0.75	1	1	1	1	1	1	1	y
HSSQSQGGG	0	0.333333	0.333333	0.5	0	0.5	0.25	0.5	0.5	1	0.5	n
MAEAYSEIG	0.666667	0.666667	1	1	1	1	0.5	0.5	0.5	0.5	0.5	n
EEESSYSYE	0.666667	1	0.333333	1	1	1	0.75	0.5	0.5	1	0	n
EQPGSDDED	1	1	0.666667	0.75	1	1	0.75	0	0.5	1	0	n
IEQFSTVKG	0	0.666667	1	1	1	1	1	0.5	0	0.5	0	n
MLDHSESTK	0	0.333333	0.666667	0.5	0	0.5	0.75	0	0.5	0.5	0.5	n
GPRTTRAQG	1	1	0.666667	0.75	0	1	0.5	1	0.5	0.5	0.5	n
AQDTYLVLD	1	1	1	0.75	1	1	0.25	0.5	0.5	1	0.5	n
DIPESQMEE	0.333333	0.666667	1	1	1	1	0.75	0	0.5	1	0	n
FPRASFGSR	0.666667	1	0.333333	0.75	1	1	0.25	1	0	0.5	0.5	n
GRKASGSSP	0.666667	0.666667	0.333333	0.75	1	0.5	1	0.5	0	0	1	n
EDVGSDEEE	0.666667	1	0.666667	1	1	1	0.5	0	0	0	0	n
EPAVSPLLP	0.666667	1	0.333333	0	0	0.5	0	0.5	1	0.5	0.5	n
RRRASQLKI	0.666667	0.333333	0.333333	0.75	1	1	0.25	0.5	0	1	1	n
SFTTTAERE	0.333333	0	0	0.5	0	0.5	0.5	0.5	0.5	1	0.5	n
PLSRTL	1	0.333333	0.333333	0.75	0	1	0.5	1	0.5	1	0	n
SGRGK	0.666667	0.666667	0.666667	0.5	1	1	0.75	0	1	0.5	0	n
APRSPGGRR	1	1	0.666667	0.75	0	1	0.5	0.5	0	0	0.5	n
DGERYDEDE	1	1	1	1	1	1	0.5	0.5	0.5	0.5	0.5	n
FKRPTLRRV	1	1	1	0.75	1	1	0.75	0.5	0.5	1	0	n
REAEYEPET	0.666667	1	1	1	1	1	0.75	0.5	0.5	0	0.5	n
DRVYIHPF	1	0.666667	1	1	1	1	0.5	0	0	0.5	1	n
VRRISGL	0.666667	1	0.666667	0.75	0	1	0.25	0.5	0.5	0.5	1	n
RRKGTDVNV	1	0.666667	0.666667	0.75	1	1	0.75	0.5	0.5	0.5	0.5	n
SETKTEEEE	1	1	0.333333	0.75	0	1	0.5	0	1	1	0	n
PQRATSNVF	1	0.333333	0.333333	1	1	0.5	0.25	0.5	0.5	0.5	1	n
RRGSV	1	1	0.333333	0.75	1	1	0.25	0.5	0	0.5	0.5	n
STSKSESSQ	0	0	0.666667	0.5	1	0.5	0	0.5	1	1	0	n
TRAPSRTAS	0.666667	0.666667	0.666667	0.75	1	1	0.25	0	0.5	1	0.5	n
VPRTPGGRR	0.666667	1	1	0.75	1	1	1	0	0	1	0	n
RASSSRSVR	1	1	0.333333	0.75	1	1	0.75	0.5	0.5	0	0.5	n
SPSSSPASL	0.333333	0	0.333333	0.25	0	0	0.25	0.5	0.5	0.5	1	n
RVYVHPF	1	1	1	0.75	1	1	1	0.5	0.5	0	0.5	n
VRRVSDDVR	0.666667	0	0.666667	0	0	0.5	0	0.5	0	0	1	n
SRKMSIQEY	1	0.333333	0.666667	1	1	0	0.5	1	0.5	0	0	n
LSGFSFKKS	1	1	0.666667	0.75	1	1	1	1	1	1	1	n
PSSTSSSSI	0	0.333333	0.666667	0.25	0	0	0.25	0.5	1	0	0	n
STGIYEALE	1	1	1	1	1	1	1	0	1	1	0.5	n
TPPKSPSAS	0	0	0.333333	0.25	1	0.5	0.25	1	1	0.5	0.5	n
LYSSSPGGA	1	0	0.666667	0	0	1	0	0	0.5	0	0.5	n
PVPKSPVEE	0.666667	0	0.666667	0.5	0	0.5	0.75	0	0.5	0	0.5	n
KKASFKAKK	1	1	1	0.75	1	1	1	1	1	1	1	y
KSPAKTPVK	1	1	0.666667	0.75	1	1	1	1	1	1	1	n
PLSKTLSVSS	0.666667	0.333333	0.666667	0.5	1	1	0.5	0.5	0	0.5	0	n
SRGKSSSYS	1	1	0.333333	0.75	1	1	1	1	1	1	0.5	n
KKLGSKKPQ	1	1	0.666667	0.75	1	1	1	1	1	1	1	n
KTTASTRKV	1	1	1	0.75	1	1	1	1	1	1	1	y
PRRRTRRAS	1	0.666667	0.666667	0.5	0	1	0.75	0.5	0.5	0.5	0.5	n
IHQRSRKRL	1	1	1	0.75	1	1	0.75	1	0.5	0.5	1	n
NDALSGSGN	0	0.333333	0.666667	0.25	1	0.5	0.25	0	1	1	0	n
EETQTQDQP	1	0.333333	0.333333	0.5	0	0.5	0.5	0.5	1	1	1	n
ERSQSRKDS	1	1	0.666667	0.5	1	1	0.75	1	0.5	0.5	1	n
IRQASQAGP	0.333333	1	0.666667	0.25	0	0	0	0	0.5	1	0.5	n
NFDDYMKEV	1	1	0.666667	0.75	0	1	0.5	0.5	0	0	0.5	n
GRRQSLIQD	1	1	0	0.5	1	1	0.5	0	0.5	1	0.5	n
ASFEYTILD	1	1	1	0.75	0	1	0.25	0.5	0	1	0.5	n
DLSTYASIN	1	0.666667	0.666667	1	1	1	0	0.5	0.5	0.5	0.5	n
GDNDYIIPL	0.666667	0.666667	1	0.75	1	1	0.5	1	0.5	0	0.5	n
GSESTEDQA	0.666667	0.333333	0.666667	0.5	0	1	0.25	0.5	1	0.5	0.5	n
EENVSVDDT	1	0.333333	1	0.75	1	1	0.25	0	0	0.5	0.5	n
ERRKSKSGA	0.666667	0.666667	0.666667	0.75	1	1	0.75	0.5	1	0	0.5	n
RRSRSRSRS	1	1	1	0.75	1	1	1	0.5	0.5	0	0.5	n
SKIGSLDNI	0.666667	1	0.666667	0.25	1	1	0.25	0.5	0.5	0.5	1	n
NDITSL	1	0.666667	0.333333	1	1	1	0.5	0	0.5	0.5	0.5	n
AARGSFDAS	1	0.333333	0.333333	0.5	0	0.5	0.5	0.5	0.5	1	0.5	n
ARNDSVTVA	0	0.333333	0.666667	0.5	0	0	0.25	0.5	1	1	0.5	n
DLFGSDEED	1	1	1	1	1	1	0.75	0.5	0	0.5	0	n
FSSRSYTSG	1	0.333333	0.666667	0.75	1	1	0.5	0.5	0.5	1	1	n
RGKSSSYSK	1	0.666667	0.666667	0.75	1	1	1	1	1	1	1	n
RKRSRAEA	0.666667	0.666667	0.666667	0.75	1	1	0.5	1	0.5	0.5	1	n
LKRASLG	0.666667	0.333333	0.666667	0.5	1	0.5	0.25	0.5	0.5	0	0.5	n
RRRPTPATL	0.666667	0.666667	0.333333	0.75	0	1	0.5	1	0.5	0.5	0.5	n
SIADTFVGT	1	0	0.666667	0.5	1	1	0.25	0.5	0	0	1	n
LRRNSI	0.666667	1	0.666667	0.75	0	1	0.25	0.5	0.5	0.5	1	n
RRRRASVA	1	1	0.333333	0.75	1	1	0.5	0.5	0.5	0.5	0.5	n
TATDYHTTS	0.333333	0.333333	0.333333	0.5	0	0	0	0.5	0.5	0	1	n
TRRASRPVR	0.666667	1	0.333333	0.75	1	1	0.75	0.5	0.5	0	0.5	n
VSSSSYRRM	0.666667	0.666667	0.666667	0.75	1	1	1	0.5	1	0	1	n
REVSSLKNK	0.666667	0.666667	0.333333	0.75	1	1	0.75	0.5	0	0.5	0.5	n
LSYRRYSL	0.666667	1	0.666667	0.75	1	1	0.75	0	0.5	0	0.5	n
KKKASVA	1	0.333333	0.666667	0.75	1	1	0.75	1	1	1	1	n
WKRTSMKLL	1	0.333333	0.666667	0.75	1	1	0.75	1	1	1	1	n
SRRQSVLVK	1	1	1	0.75	1	1	1	1	1	1	1	y
PENDYEDVE	1	1	0.666667	1	1	1	1	0.5	0.5	0.5	0	n
QEGLYNELQ	0.666667	0.666667	1	0.75	1	1	0.5	0	1	0.5	1	n
SVPPSPSLS	0	0	0.666667	0.25	0	0.5	0.25	0.5	0.5	0.5	1	n
TRKVSLAPQ	1	0.333333	0	0.75	0	1	0.5	0.5	0.5	0	1	n
PKDPSQRRR	1	1	0.666667	0.75	1	1	0.5	0.5	0.5	1	0	n
KRKQISVR	1	1	1	0.75	1	1	1	1	1	1	1	y
KLRRSSSVG	1	1	1	0.75	1	1	1	1	1	1	1	y
LDPLSEPED	1	1	1	1	1	1	0.25	0.5	0.5	0.5	0	n
QAGMTAPGT	0.333333	0	0.333333	0	0	1	0	1	0	0	0	n
SRRASRPVR	1	1	0.333333	0.75	1	1	0.75	1	0.5	0.5	1	n
KPGFSPQPS	0.333333	0.333333	0.333333	0.5	1	0	0.75	0.5	0	0.5	1	n
LLPMSPEEF	1	0.666667	1	1	1	1	0.5	0.5	0	0.5	0.5	n
QLNDSSEEE	1	0.333333	1	1	1	1	0.75	0	0	0	1	n
KGGSYSQAA	1	1	0.666667	0.75	1	1	0.75	1	1	1	1	n
NIYISPLKS	1	0.333333	1	0.75	1	1	0.5	1	1	1	1	n
EIRVSINEK	0.666667	0.666667	0.666667	0.75	0	0.5	0.5	1	0.5	1	0	n
ESRISLPLP	0.666667	0.333333	0.333333	0.25	0	0.5	0.25	0	0.5	0.5	0.5	n
KRPSIRAKA	1	1	1	0.75	1	1	1	1	1	1	1	y
NPGFYVEAN	1	1	0.666667	0.75	0	1	0	0.5	1	0.5	0	n
GSRGSGSSV	0.666667	0.333333	0.333333	0.5	0	0.5	0.5	1	0.5	0	0.5	n
DAGASPVEK	0.333333	0.333333	0.333333	0.25	1	0.5	0.25	0	0.5	0	0.5	n
DRRVSVAAE	1	0.333333	0	0	0	0	0.25	0.5	0	1	1	n
GGRASDYKS	1	0.333333	1	0.75	1	1	0.75	1	1	1	1	n
GVDTYVEMR	1	0.666667	0.666667	0.75	1	1	0.75	0.5	0	1	1	n
EGTHSTKRG	1	0.333333	0.333333	0.75	1	0.5	1	0	1	0.5	0	n
ESLESYEIN	1	1	1	1	1	1	0.5	1	0.5	0.5	0	n
RVRKTKGKY	1	1	1	0.75	1	1	1	1	1	1	1	y
SNPEYLSAS	1	0.666667	1	0.75	0	1	0.75	0	0.5	1	1	n
RRSTVA	0.666667	0.666667	0	0.75	0	1	1	0	1	0	0.5	n
AEPGSPTAA	0	0	0.666667	0	0	0.5	0.25	0	0.5	0	0.5	n
AVDGYVKPQ	0.666667	0	1	0.5	0	1	0.25	1	0	1	1	n
DPGVSYRTR	1	1	0.666667	0.75	0	1	0.25	0	0.5	1	0	n
GEINTEDDD	0.666667	1	0.666667	1	1	1	0.25	1	0.5	0.5	0	n
RLSISTESQ	0.333333	0.333333	0.333333	0	0	0.5	0	1	0.5	1	0.5	n
RKEISVR	1	1	1	0.75	1	1	1	1	1	0	1	n
PGSPQKR	0.333333	0	0.666667	0.25	0	0.5	0.5	0	0.5	0.5	0	n
RSGYSSPGS	0.666667	0.666667	0	0.75	0	0.5	0.25	0.5	1	0	0	n
SLRASTSKS	1	1	0.666667	0.75	1	1	1	0.5	1	1	0.5	n
VRKISGL	0.666667	0.666667	0.666667	0.75	1	1	0.5	0	0	0	0.5	n
ADGVYAASG	0.666667	0.666667	0.666667	1	1	1	0.25	0	0.5	0	0.5	n
TGFLTEYVA	1	1	1	1	1	1	0.25	1	1	0.5	0	n
TVSTSLGHS	0.666667	0	0	0.75	0	0.5	0.5	0	0.5	0	0.5	n
YDKEYYSVH	1	0.666667	0.666667	0.75	1	1	0.75	1	1	1	0	n
RKLKSQGTR	1	1	0.333333	0.75	1	1	0.75	0	0.5	1	1	n
NRKPSKDKD	0.666667	0.666667	1	0.75	1	1	1	0.5	0.5	0.5	0.5	n
LRRASPG	1	0.333333	0.333333	0.75	0	1	0	1	1	0.5	0.5	n
YMAPYDNYV	1	0.666667	1	1	1	1	0.75	1	0.5	0.5	0.5	n
SSKAYGNGY	0.666667	0.333333	1	0.75	1	1	0.25	1	0.5	1	1	n
PLTPSGEAP	0.333333	0.666667	0.333333	0.25	0	0.5	0.25	0	0	0.5	1	n
RRRRPTPA	1	1	0.333333	1	1	1	0.5	1	0.5	0.5	1	n
TEGQYQPQP	0.333333	0.666667	0.666667	0.25	0	1	0.75	1	0.5	0.5	0.5	n
TSSSSIFDI	1	0.333333	1	0.5	1	1	0.25	0.5	0	1	0.5	n
PPSPSLSRH	1	1	0.333333	0.75	1	1	0.5	0	1	0.5	0	n
SSKRAKAK	1	1	1	1	1	1	1	1	1	1	1	y
KRKNSILNP	1	1	0.666667	0.75	1	1	1	1	1	1	1	n
LNRMSFASN	0.666667	0.333333	0.666667	0.75	1	1	0.5	0	0.5	0	0	n
QRHGSKYLA	1	1	0.333333	0.75	0	0.5	0.5	1	0.5	0.5	0.5	n
SRTASFSES	1	0.666667	0.666667	0.75	1	0.5	1	1	0	1	0.5	n
KRPSDRAKA	1	1	1	1	1	1	1	1	1	1	1	y
LRGPSWDPF	1	0.666667	1	0.5	1	0.5	0.5	0.5	0.5	1	0.5	n
QRSTSTPNV	0	0	0.333333	0	0	0.5	0	0	0.5	0.5	0.5	n
HDALSGSGN	0.666667	0.333333	0.666667	0.5	0	1	0.25	0.5	1	1	0	n
KRPSQRAKY	1	1	1	0.75	1	1	1	0.5	1	1	1	n
EDNEYTARE	1	0.666667	0.666667	1	1	1	0	1	0.5	0.5	0.5	n
ENAFSPSRS	0.333333	0	0.333333	0.5	0	0	0	0	0.5	0.5	0.5	n
HKSGYLSSE	1	0	1	1	1	0.5	0.25	1	0.5	0.5	0.5	n
LAYESHESM	1	0	0.333333	0.25	1	0.5	0	1	1	0.5	0.5	n
GHQGTVPSD	0	0.666667	1	0.5	0	0.5	0	0	1	0.5	0.5	n
ANDEYFIRK	1	1	0	0.5	1	1	0.5	1	1	0.5	0	n
DEASTTVSK	0.333333	0.666667	0.666667	0.75	1	0.5	0.5	0.5	0	1	0.5	n
FEARYQQPF	0.666667	1	0.666667	1	0	1	0.25	0.5	0	0.5	0.5	n
GLLRSWNDP	1	1	0.666667	1	0	1	1	0.5	0.5	0.5	0.5	n
DTVTSPQRA	0.666667	0	0.333333	0.75	1	1	0.75	0.5	0.5	0.5	0.5	n
EKHHSIDAQ	1	0	0.333333	0.75	1	0	0	0	1	0.5	0	n
RRASTIEMP	1	1	0.333333	0.75	0	1	0	1	0	0.5	1	n
SDEESNDDS	1	0.666667	0.666667	1	1	1	0.5	0.5	0.5	0.5	1	n
NVFSSPGGT	0.333333	0.333333	0.333333	0.5	1	1	0.5	0.5	0.5	0.5	1	n
RRASF	0.666667	0.333333	0.333333	0.75	0	1	1	0	1	1	0	n
AKGGTVKAA	1	0.333333	0.333333	0.5	1	1	0.75	1	1	1	1	n
DDEITQDEN	0.666667	0.333333	0.666667	0.75	1	1	0.5	0.5	0.5	0.5	1	n
ETDDYAEII	0.666667	0.666667	0.666667	1	0	1	0.5	0.5	0.5	1	0.5	n
YTTNSPSKI	1	0.333333	0.333333	0.5	1	1	0.25	1	1	0.5	1	n
SPLKSPYKI	0.666667	0.333333	0	0.75	1	1	0.25	1	0.5	1	1	n
RKRTRKE	1	1	0.666667	0.75	1	1	1	1	1	0.5	0.5	n
RPPGFTPFR	0.666667	1	0.333333	0.75	1	1	0.75	0	1	0.5	0.5	n
SASGTPNKE	0.333333	0.333333	0.333333	0.5	0	0	0.5	0.5	0.5	0.5	1	n
NSVDTSSLS	0.666667	0.333333	0	0.75	0	0.5	0.25	0.5	0.5	0.5	0	n
LRANSI	0.666667	1	0.333333	0.5	1	0.5	0.5	1	1	0.5	0.5	n
SSSSSPSRR	0.666667	1	0.666667	0.75	0	1	0.25	0.5	1	0.5	0.5	n
TKSASFLKG	1	0.666667	0.333333	0.75	1	1	0.5	1	1	1	1	n
VESLSSSEE	1	0.333333	0.333333	0.75	0	1	0.5	0.5	0.5	0.5	1	n
YRRNSVRFL	1	1	0.333333	0.75	1	1	0.5	0.5	0.5	1	1	n
SPALTGDEA	0.666667	0.666667	0.666667	0.5	0	1	0.25	1	1	0.5	1	n
RKQITVR	1	0.666667	1	0.75	1	1	1	0.5	1	1	1	n
VHNRSKINL	1	0.666667	0.666667	0.75	1	1	0.75	0	1	0.5	0.5	n
SPVHSIADE	0.333333	1	0.666667	0.25	0	0	0	0.5	0	1	1	n
LRRASLGAF	1	1	0.666667	0.75	1	1	1	0.5	0.5	1	1	n
PRKGSPRKG	1	0.333333	0	0.75	1	1	0.75	0.5	1	1	1	n
SSPGSPGTP	0.333333	0	0.333333	0.25	0	0.5	0	0	0	0.5	0.5	n
TKAASEKKT	0.666667	0.333333	0	0.25	1	0	0.25	1	1	0.5	1	n
LRRSSSVGY	1	1	0.333333	0.75	1	1	0.75	0.5	1	0	1	n
PSEKSEEIT	0	0	1	0.25	0	1	0	0.5	0.5	0.5	0	n
KAQEYFNIK	1	1	0	0.5	1	1	0.5	1	1	1	1	n
KRQSSTSNA	1	1	0	0.75	1	1	0.5	0.5	1	0.5	1	n
QKRPSQRSKYL	1	1	0.666667	0.75	1	1	1	1	1	1	1	n
QSPSSSPTH	0.666667	0.666667	0.666667	0.5	0	0.5	0	0.5	1	0.5	0.5	n
KGHEYTNIK	1	0.666667	0.666667	0.75	1	1	0.5	1	1	1	1	n
KRRSSSYHV	1	1	0.666667	0.75	1	1	1	1	1	1	1	n
KAKQISVRGL	1	0.666667	0.666667	0.75	1	1	1	1	1	1	1	n
HSIYSSDDD	0.333333	0.666667	1	0.5	1	0.5	0.5	0.5	0.5	0	0.5	n
LVMQTAAGT	1	0	0	0.75	1	1	0.25	1	0.5	0.5	0	n
EEELYLEPL	1	1	0.666667	0.75	1	1	0.25	0	0.5	0.5	0	n
EQLSTSEEN	0	0.666667	0.666667	0.75	0	1	0.25	0	0.5	1	1	n
IDMESQERI	0.666667	0.666667	0.666667	0.75	1	1	0.75	0.5	0.5	0.5	0	n
MILLSELSR	0.333333	0.666667	0.666667	0.25	0	1	0.5	0.5	0.5	0.5	1	n
GPAASPAAA	0.333333	0	0.333333	0.25	0	0.5	0.5	0	0.5	0.5	0.5	n
AQAASPAKG	0.333333	0	0.666667	0.5	1	0	0.5	0.5	0.5	0.5	0.5	n
DHSRSTKAA	1	0	0.333333	0.75	1	0.5	1	1	0.5	1	0	n
FPFHSPSRL	0.666667	1	1	0.75	1	1	0.75	0.5	0.5	1	0.5	n
GRILTLPRS	0.666667	1	0.333333	0.75	0	1	0.5	0.5	0.5	0.5	0	n
EDVGSDEED	0.666667	0.666667	0.666667	1	1	1	0.25	1	0.5	1	0.5	n
ENTVSTSLG	0.666667	0	0.666667	0.25	0	0.5	0	0.5	0.5	0	0.5	n
RRQHSYDTF	1	1	1	0.75	0	0.5	0.25	0.5	0.5	0.5	1	n
SFMMTPYVV	0.333333	1	0.333333	0.75	1	0.5	0.25	1	1	0.5	1	n
PGTESFVNA	1	1	0.666667	0.75	0	1	0	0.5	0.5	1	0	n
SDEEV	1	0.666667	1	1	0	1	0.25	1	0.5	0.5	0.5	n
APQTPGGRR	0.666667	1	0	0.75	0	1	0.25	0	0.5	1	0.5	n
DFPLSPPKK	1	0.666667	1	0.75	1	1	0.5	1	1	1	0.5	n
FKAFSPKGS	1	1	0.666667	0.75	1	1	1	1	1	1	1	n
RDSNYISKG	0.666667	0.666667	1	1	1	0.5	0.5	0.5	0.5	0.5	0	n
DDEESESD	1	1	1	0.75	0	1	0	1	1	0	0.5	n
VKRISGL	1	1	0.333333	0.75	1	1	1	0.5	1	0.5	0.5	n
RRKDYPALH	1	1	0	0.75	1	0.5	1	0.5	1	0.5	0.5	n
SEKKSKGLG	0.666667	0.666667	0.666667	0.75	0	1	0.5	1	0	0.5	0.5	n
PPSAYGSVK	1	0.666667	0.666667	0.75	1	1	0.25	0	0.5	0	0.5	n
RRFSV	1	1	0.333333	0.75	0	1	0.75	0	0	0.5	0	n
STRRSVRGS	1	1	0.666667	0.75	1	1	0.5	0.5	0.5	0.5	0	n
TQSTSGRRR	0.666667	1	1	0.75	1	1	0.5	0.5	0.5	0.5	0	n
VNELSKDIG	0.666667	0	1	0.5	0	1	0.25	1	0	1	0	n
RAGETRFTD	0.666667	0.333333	1	0.75	0	0	0.5	0.5	0.5	0	0.5	n
SPSPSFRWP	0.666667	1	0.666667	0.75	1	0.5	0.5	1	0.5	1	1	n
RVSGSRR	1	1	1	0.75	1	1	0.5	0	0.5	1	0	n
VRLRSSVPG	1	1	0.333333	0.75	1	1	0.5	0.5	0.5	0.5	0	n
SRKLSDFGQ	0.333333	0	1	0.25	0	0.5	0.25	0.5	0.5	0	0.5	n
LSGFSFKKN	1	1	0.666667	0.75	1	1	1	1	1	1	1	n
PSRRSRSRS	0.666667	0.333333	0.333333	0.25	1	1	0.5	0	0.5	0	0.5	n
STDYYREGP	0.666667	1	1	0.75	1	1	1	0.5	1	0.5	0.5	n
TPAISPSKR	1	1	1	0.75	1	1	0.75	1	1	1	1	y
LVVASAGPT	0.333333	0.333333	0.666667	0.25	0	0.5	0.25	0.5	0	0.5	0	n
PVPEYINQS	1	0.666667	1	1	0	1	0.25	1	1	0	0	n
KKAESPVKE	0	0.666667	0	0.5	1	1	1	1	1	1	1	n
KSLNYIDLD	1	1	1	0.75	1	1	0.25	0.5	0.5	0.5	0.5	n
KRKQISVRGL	1	1	0.666667	0.75	1	1	1	1	1	1	1	n
SRGDYMTMQ	0.666667	0	0.333333	0	1	0	0.75	0.5	0.5	0	1	n
KKKGSGEDD	1	0.666667	0.666667	0.75	1	1	0.5	1	0.5	1	0.5	n
KTSPSSSPA	0.666667	0.333333	0	0.75	1	1	0.5	1	0.5	0.5	0.5	n
PRRRSSFGI	1	1	0.666667	0.75	1	1	0.75	0	0.5	0	1	n
IGSVSEDNS	0.666667	0.333333	0.666667	0.75	1	1	0.75	0.5	0.5	0.5	0.5	n
NAPVSALGE	0.333333	0	0.666667	0	0	0.5	0.75	0	0	0.5	0.5	n
EETPYSYPT	1	0.333333	1	0.75	1	1	0.75	0.5	1	0.5	0.5	n
ERSPSPSFR	1	0.666667	1	0.75	0	1	1	1	0	0	0.5	n
IRKYTMRRL	1	1	0.666667	0.75	1	1	0.75	1	1	0.5	0.5	n
NEEESSYSY	0.666667	1	0.666667	0.75	1	1	1	0.5	0.5	1	0.5	n
GRRQSLIED	1	0.666667	1	1	0	1	0.75	1	0.5	0.5	0.5	n
ASATSSSGG	0.666667	0	0.666667	0.5	1	0.5	0.25	0.5	1	1	0.5	n
DLPMSPRTL	1	0.666667	0	0.5	0	0	0.25	0	1	0.5	1	n
GDLQSAEFH	1	0.333333	0.666667	1	0	1	0.5	0	0.5	0.5	0.5	n
GSEEYMNMD	0.333333	0.666667	0	0.5	0	0.5	0.75	1	0.5	0.5	1	n
EENTYDEYE	0.666667	0.666667	0.333333	0.75	1	1	0.5	1	0	0.5	0	n
ERRKSHEAE	1	0.333333	0.666667	0.75	1	1	1	0.5	1	0.5	0	n
RRRVTSATR	0.666667	1	0.666667	0.75	1	1	0.75	0	0.5	0.5	0	n
SKDSSKRGR	1	1	1	0.75	1	1	0.75	0.5	0.5	0.5	0.5	n
MSVEEV	1	0.333333	0.666667	0.5	0	0.5	0.5	0	0.5	1	1	n
AALESEDED	0.666667	0.666667	1	1	0	1	0.5	0.5	0	0.5	0.5	n
ARKSTRRSI	1	1	1	0.75	1	1	0.75	0.5	1	1	1	n
DLFGSDDEE	1	1	0.666667	1	1	1	0.5	0	0.5	0.5	0.5	n
FRRLSISTE	1	0	0.666667	0.5	1	0.5	0.5	0	0	0.5	0.5	n
RGAISAEVY	1	0.666667	0.666667	0.75	1	1	1	0.5	1	0.5	0	n
RKISASEF	1	0.666667	1	0.75	0	1	0.5	0	0.5	0.5	0.5	n
LHRASLG	0.666667	0.333333	0	0.75	0	0.5	0.25	0	0.5	0.5	0.5	n
RRRPTPAML	0.666667	0.666667	1	0.75	1	1	0.75	0	1	0.5	0.5	n
SGYSSPGSP	0.333333	0.666667	0.333333	0.25	0	0.5	0.25	0.5	0	0.5	0.5	n
LGEGTP	0.333333	0.666667	0.666667	0.5	0	0	0.25	0	0.5	0.5	0	n
RRLSSLRA	0.666667	1	0.666667	0.75	1	1	0.75	0	0.5	0	0	n
TAESSQAEE	0.333333	0	1	0.75	1	1	0.25	0.5	0	0.5	0.5	n
TRRASFSAQ	0.666667	0.666667	1	0.75	1	1	1	0.5	1	1	0	n
VSRTSAVPT	0.333333	0.333333	0.666667	0.5	1	1	0.5	0.5	0.5	0	1	n
REQLSTSEE	1	0.333333	0.666667	1	0	1	0.75	0.5	0.5	0	0	n
LSYRGYSL	1	1	0.333333	0.75	1	1	0.75	1	0.5	1	0.5	n
KASGSSP	0.666667	0.333333	0.333333	0.5	1	1	0.25	1	0.5	0.5	0.5	n
VVGGSLRGA	1	0.666667	0.333333	0.75	0	1	0.5	0.5	0.5	0.5	0	n
SRRPSYRKI	1	0.666667	1	0.75	1	1	0.75	1	1	1	1	n
PEGDYEEVL	1	1	1	1	1	1	1	1	1	0	0.5	n
QEGDTDAGL	1	0.666667	1	0.75	1	1	0.5	0	0	0	1	n
SVFSSPSAS	0.666667	1	0.666667	0.5	1	0.5	0.5	1	1	1	0.5	n
TRKISQTAQ	0.666667	0.666667	0.666667	0.75	1	0.5	0.5	0.5	1	0.5	0.5	n
PINGSPRTP	0.666667	1	1	0.5	1	0.5	0.25	1	0	0.5	0.5	n
KQISVRGL	1	1	1	0.75	1	1	1	0.5	1	1	1	n
KLINSIADT	0.666667	0.333333	1	0.5	1	1	0.25	0.5	1	1	0	n
LDDQYTSSS	1	1	1	0.75	1	1	0.75	1	1	0.5	1	n
PYDNYVPSA	1	0.666667	1	0.75	1	1	0.75	1	0.5	0.5	0.5	n
SRQLSSGVS	0.666667	0.333333	0.666667	0.25	0	0.5	0.5	1	0	0	0.5	n
KNIVTPRTP	1	0.666667	0.333333	0.75	1	1	0.75	1	1	1	1	n
LKLASPELE	1	0.666667	0.333333	0.25	1	1	0.5	0.5	0	1	0.5	n
QLIDSMANS	1	1	0.666667	0.25	0	0	0.75	0.5	0	0.5	1	n
IVYKSPVVS	1	1	1	0.5	0	1	0.75	1	1	1	1	n
NGYISAAEL	1	1	1	1	0	1	0.25	1	1	1	1	n
EILNSPEKA	0	0.666667	0	0.5	1	1	0.25	0.5	0	0.5	0	n
ESPESTEIT	0.666667	0.666667	0.666667	0.75	0	1	0	1	1	0	0.5	n
KRPSHRAKA	1	1	0.666667	0.75	1	1	1	1	1	1	1	n
NNYVYIDPT	1	1	0.666667	1	0	1	0.25	1	0.5	0.5	0.5	n
GSPRTPRRG	0.666667	1	0.666667	0.75	0	1	0.5	0	0.5	0	0.5	n
DADEYLIPQ	0.666667	1	0.666667	1	1	1	0.5	0	0	0	0.5	n
DRLVSARSV	0.666667	0	1	0.75	1	1	0	0.5	1	0.5	0.5	n
GGLTSPGLS	0	0	0.666667	0.25	0	1	0.25	1	0.5	0.5	0	n
GTVPSDNID	1	0.333333	1	0.75	0	1	0.5	0	0	0	1	n
EGSAYEEVP	0.666667	1	0.333333	0.75	1	1	0.5	1	0	0.5	0.5	n
ESIISQETY	0.666667	0.666667	0.666667	1	0	1	0.5	0.5	1	1	1	n
RVRKSKGKY	1	1	1	0.75	1	1	1	1	1	1	1	y
SNDSTSVSA	0.333333	0	0	0	1	1	0	1	1	0.5	1	n
RRPTVA	0.666667	0.666667	0.333333	0.75	1	1	0.5	0	0	1	1	n
AEPDYGALY	1	1	0.666667	0.75	1	1	0.5	1	0.5	1	0	n
AVASSPSKA	1	0	0.666667	0.75	1	0.5	0.5	1	0.5	1	0	n
DPGTSYRTR	0.666667	0.666667	0.333333	0.75	1	1	0.5	0.5	1	1	0.5	n
GEGTYGVVY	1	0.333333	1	1	1	1	0.5	1	0.5	0.5	0.5	n
RLRLSPSPT	1	0.666667	0	0.75	0	1	0	0.5	0.5	0	0.5	n
RKASRKE	1	1	1	0.75	1	1	1	1	1	1	1	y
LRRWSLG	0.666667	1	1	0.75	0	1	0.25	0	0.5	0.5	0.5	n
RRVTSATRR	0.666667	1	0.666667	0.75	1	1	0.75	0	0.5	1	0.5	n
SLQASIVTD	0.666667	1	0	0.25	0	0	1	0	0	1	1	n
RRATPA	1	0.666667	0	0.75	0	1	0.5	0.5	0.5	0	0	n
ADGIYAASG	1	1	0.333333	1	0	1	0	0.5	0	0.5	0.5	n
TGDTYTAHA	1	0	0.666667	0.25	1	1	0.5	0.5	0	0.5	1	n
TVSKTETSQ	0	0	0.333333	0	0	1	0.25	0.5	0	0	1	n
WTSDTQGDE	0.666667	1	0.666667	1	1	1	0.25	0.5	0.5	0.5	0	n
RKFSSARPE	0.666667	0.666667	0.333333	0.75	0	1	0.5	0.5	0.5	0	0	n
KKKKASVA	1	0.333333	1	0.75	1	1	1	1	1	1	1	n
LRRASLG	0.666667	0.666667	0.666667	0.75	1	1	0.25	0.5	0	0.5	0	n
YKNDYYRKR	1	1	0.666667	0.75	1	1	1	1	1	1	1	n
SSEITTKDL	0.666667	0.666667	1	0.5	1	1	0.5	0.5	0.5	0.5	1	n
PLSRTLSVS	0.666667	1	1	0.75	1	1	0.5	0.5	0.5	0.5	0.5	n
LRRASLRG	1	1	1	0.75	1	1	0.25	1	1	0.5	0.5	n
TEGQYELQP	0.666667	0.666667	1	1	1	1	0.75	0.5	0	0	1	n
TSPSSSPAS	0	0	0.333333	0	0	0.5	0.25	0.5	0.5	0	0	n
PPSAYGSVK	0.666667	0.333333	0.666667	0.75	1	0.5	0.5	0.5	0.5	1	0	n
RTKRSGSV	1	1	1	0.75	1	1	1	1	1	0	1	n
KRFGSKAHM	1	1	1	1	1	1	1	1	1	1	1	y
LNDSSEEED	1	0.666667	1	1	1	1	0.5	1	1	0.5	0.5	n
QRATSNVFA	0	0.666667	0.333333	0.25	1	0.5	1	1	0.5	0.5	0.5	n
SRSRTPSLP	1	0.666667	0.666667	0.75	1	1	0.75	0.5	0.5	0	0	n
KRPSARAKA	1	1	1	1	1	1	1	1	1	1	1	y
LRAPSWIDT	1	1	1	1	1	1	1	1	0.5	1	0.5	n
QRRTSVSGE	1	0.666667	0.333333	0.5	1	1	0.25	0	0.5	1	1	n
HATPSPPVD	0.666667	0.333333	0.666667	0.5	1	0	0.25	1	0	0.5	0.5	n
KRPSQRAKA	1	1	1	0.75	1	1	1	1	1	1	1	y
EDAESEDEE	1	0.666667	0.666667	0.75	1	1	0.5	0.5	0	0.5	0.5	n
ENAEYLRVA	0.666667	0.333333	1	0.75	1	1	0.25	0	0	0.5	0.5	n
HKRKSSQAL	1	0.333333	1	0.5	1	1	0.75	0.5	1	0.5	1	n
LAYESHESL	1	0.666667	1	0.75	0	1	0.5	0.5	1	1	0	n
GGVDYKNIH	1	0.333333	0.333333	0.5	1	1	0.5	0.5	0	1	0.5	n
ALRPSTSRS	1	0.666667	0	0.75	1	1	0.5	0.5	1	0.5	0.5	n
DEAATKTQT	0	0.333333	0.666667	0.5	1	0	0.5	1	0	0.5	0	n
FARKSTRRS	1	1	1	0.75	1	1	1	0	0.5	0	1	n
GLGESRKDK	0.666667	0	0.333333	0.25	1	1	1	0	0.5	0	0.5	n
DTHRTPSRS	0.666667	0.666667	1	0.75	1	1	0.25	1	0	1	1	n
EKESSNDST	0.666667	0.666667	0.666667	0.75	1	1	0.25	0	0.5	0.5	1	n
RRAISGDLT	0.333333	0.666667	0.333333	0.25	0	0.5	0.25	0.5	1	0.5	0	n
SAYRSVDEV	0.666667	0.333333	0.333333	1	0	1	0.75	0.5	1	1	0	n
NTVSTSLGH	1	0.333333	0.666667	0.75	1	1	0.5	0.5	0.5	0.5	0.5	n
RASLG	0.666667	0.333333	0.666667	0.5	0	1	0.5	0.5	0.5	0.5	0.5	n
AKDASKRGR	0.666667	1	0.666667	0.75	1	1	1	1	1	1	1	n
DDEASTTVS	0.666667	0.333333	1	0.75	1	1	0.5	0.5	0.5	0.5	1	n
ETAESSQAE	0.666667	0.666667	0.333333	0.75	1	0.5	0.25	1	0	0.5	1	n
YTRFSLARQ	1	0.333333	0.666667	0.75	1	1	0.25	0	0.5	0.5	1	n
SPKQSPSSS	0	0.333333	0.333333	0.5	1	0.5	0	0.5	0	0.5	0.5	n
RKRSRKE	0.666667	1	0.666667	0.75	1	0.5	0.5	0.5	0	1	0.5	n
RPPGFSPFR	0.666667	1	0.666667	0.75	0	1	0.75	1	0	0.5	1	n
SARVYENVG	1	0.666667	0.333333	0.5	0	1	0.75	0.5	0.5	0.5	1	n
NRSASEPSL	0.666667	0.333333	0.666667	0.25	0	0.5	0	0	0	1	1	n
KGYSLG	0.666667	0	0.666667	0.75	1	1	0.25	1	0	1	0	n
SSSSSPKAE	0	0.666667	0.333333	0.75	0	1	0	0	0	0	1	n
TKKTSFVNF	1	0.666667	0.666667	0.75	1	1	1	1	1	1	1	n
VEPLTPSGE	1	0.666667	0.333333	0.5	0	1	0.5	0.5	1	1	1	n
YRLPSNVDQ	0.666667	0	0	0.25	0	0.5	0	1	0.5	0.5	0.5	n
SPAISIHEI	0.666667	0.666667	0.333333	0.5	1	1	0.25	0.5	0.5	1	0.5	n
RKQISVR	1	1	1	0.75	1	0.5	1	1	0.5	1	1	n
VGWPTVRER	1	0.666667	1	0.75	1	1	0.5	0.5	1	1	0.5	n
QTYRSFHDL	1	0.333333	0.333333	0.75	1	1	0.5	0.5	0	1	0.5	n
LRRASLGAA	0.666667	0.333333	1	0.75	1	1	0.5	0	1	0	0.5	n
PRKGSPKRG	0.666667	0	0.666667	0.75	1	1	0.75	1	1	1	1	n
SSPASLSRA	1	0	0.333333	0.75	1	1	0.25	0	0	1	0.5	n
TKAASEKKS	1	0.666667	0	0.75	1	1	0.75	0.5	1	1	1	n
LRRPSDQEV	0.666667	0	0.333333	0.5	0	0.5	0.5	0	0	0.5	1	n
PSAPSPQPK	0.333333	0.333333	0.666667	0.25	0	0.5	0.25	0.5	0	0	0.5	n
KAKVTGRWK	1	1	1	0.75	1	1	1	1	1	1	1	y
KRPTQRAKY	1	1	0.666667	0.75	1	1	1	1	1	1	1	n
PLSRTLSVRSL	1	0.666667	1	0.75	1	0.5	0.75	1	0.5	0	0.5	n
QSPGSPLEE	0.666667	0	1	0.5	1	1	0.5	0.5	1	1	0.5	n
KGGSYSQAA	1	0.333333	1	0.75	1	1	0.75	1	1	0.5	1	n
KRRRSSKDT	1	1	0.333333	1	1	1	1	1	1	1	0.5	n
KAAQISVRGL	0.666667	0.666667	0.666667	0.75	1	0.5	0.5	0.5	0.5	0.5	0	n
HRTPSRSFG	1	1	0.666667	0.75	1	1	0.75	0.5	0.5	1	0.5	n
LSGFSFKKN	1	0.666667	0.666667	0.75	1	1	1	1	1	1	1	n
EEEEYMPME	0.666667	0.666667	0.666667	0.75	0	1	0.5	0.5	0.5	0.5	1	n
EQFSTVKGV	0.666667	0.333333	0.666667	0.5	0	1	0.25	0.5	0.5	0	0.5	n
IDKISRIGF	0.666667	1	0.333333	0.75	1	1	0.75	0	0.5	0	0.5	n
MHRQETVDA	0.666667	0.666667	0	0.25	0	1	0.25	0.5	0.5	0.5	0.5	n
GNHTYQEIA	0.666667	0.666667	0.333333	0.75	1	0.5	0.75	0	0.5	0	0	n
APVASPAAP	0	0.333333	0.666667	0.25	1	0.5	0.25	0	0.5	0.5	0.5	n
DGNNSDEES	1	0.666667	0.333333	0.75	1	1	0	0	1	1	1	n
FMTEYVVTR	1	0.333333	0.666667	0.75	1	1	1	0.5	0.5	0.5	0.5	n
GRGLSLSRF	0.666667	1	1	0.75	1	1	0.75	0.5	0.5	0.5	0.5	n
EDTLSDSDD	0.666667	0.333333	1	0.5	1	1	0.5	0	0	0.5	1	n
ENQASEEED	0.666667	0.666667	1	0.75	0	1	0.5	0.5	0.5	0.5	0.5	n
RRPTSPVSR	0.666667	1	0.333333	0.75	1	1	0.5	0	0	0.5	0	n
SFMDSSGLG	1	1	0.666667	1	1	0.5	0.5	0.5	0	0.5	0.5	n
QKRPSQRSK	1	1	1	0.75	1	1	1	1	0.5	1	0.5	n
SDEEH	0	1	0.333333	0.5	1	0.5	0.5	1	0.5	1	0	n
APLTPGGRR	1	1	0	0.75	0	1	0.75	0	0.5	0	0	n
DEPSTPYHS	1	0.333333	0.666667	0.75	0	1	0.5	1	0	0	1	n
FGSRSLYGL	1	0.333333	0.666667	0.75	1	1	1	0.5	0.5	1	1	n
RDPVTENAV	0.333333	0	0.333333	0.5	1	0.5	0.25	0	0	0.5	0.5	n
AVRRSDRA	0.666667	1	0.666667	0.75	1	1	0.75	0.5	1	0.5	0.5	n
VKRGSGL	1	0.666667	0.333333	0.75	1	1	0.5	0	0.5	0	0.5	n
RRKDTPALH	1	0	0.666667	0.5	0	1	0.5	0.5	0.5	0	0	n
SEITTKDLK	0.333333	0.666667	0.666667	0.25	1	0	0.5	1	0.5	0.5	1	n
PNVSYIASR	1	0.666667	0.666667	0.75	1	1	0.75	0	0.5	0.5	0.5	n
RRDSV	1	0.333333	0.666667	0.75	0	1	0.5	0.5	0	0.5	1	n
STRRSIRLP	1	1	1	0.75	1	1	0.5	0.5	0	0	0	n
TPQVSDTMR	0	0	0	0.5	1	0.5	0.25	0	0	0.5	0.5	n
VNATYVNVK	0.666667	1	0.666667	0.5	1	0.5	0.25	0.5	0	0.5	0	n
RAAHSIKGG	0.666667	0.333333	1	0.75	1	1	0.75	1	0	0.5	0.5	n
SPSLSRHSS	0.666667	1	0.666667	0.75	1	1	0.75	0	1	1	0.5	n
RTPPPSG	0.333333	0	0	0.5	0	0.5	0.25	0.5	0.5	0	1	n
VRKRTLRRL	0.666667	0.666667	0.666667	0.75	1	1	0.75	1	0.5	1	0	n
SRKGSGFGH	1	1	0.666667	0.75	1	1	1	1	1	0	0.5	n
LSGESDLEI	1	0.666667	1	1	1	1	0.5	0.5	0	0.5	0	n
PSQRSKYLA	1	0.666667	1	0.75	1	1	0.25	1	0	0.5	0	n
STDEYLDLS	0.666667	1	1	1	1	1	1	1	1	0.5	0.5	n
TNHIYSNLA	0.666667	0.666667	0.666667	0	0	0	0	0.5	0.5	0	0.5	n
LSRHSSPHQ	0.666667	0	1	0.75	1	1	0.75	0	0.5	0	0.5	n
PTRHSRVAE	0.333333	0.333333	0.666667	0	0	1	0.25	0.5	0	1	1	n
KISITSRKA	1	1	1	0.75	1	1	1	1	1	1	1	y
KSKISASRK	1	0.666667	0.666667	0.75	1	1	1	1	1	1	1	n
KRKQISVGGL	1	0.666667	1	0.75	1	1	1	1	1	1	1	n
SRALSRQLS	0.666667	1	0.333333	0.75	1	1	0.5	0	0.5	0	0	n
KKKFSFKKP	1	1	0.666667	0.75	1	1	1	1	1	1	1	n
KTRSSRAGL	1	1	1	0.75	1	1	1	1	1	1	1	y
PAPGSPEPP	0.666667	0.333333	0.333333	0.25	0	0.5	0.75	0.5	0	1	1	n
IGSESTEDQ	1	0.666667	1	1	0	1	0.5	0.5	0.5	0	1	n
MRRNSFTPL	0.666667	0.333333	0.666667	0.75	1	1	0.25	0.5	0.5	0.5	1	n
EEQEYVQTV	1	1	0.666667	1	1	1	0.75	0.5	0.5	0	0	n
ERRVSNAGG	1	0.333333	0.666667	0.5	1	0.5	0.5	1	0.5	0.5	0.5	n
IREESPPHS	0	0	0	0.25	0	0.5	0	0.5	0	1	1	n
NDSVYANWM	0.666667	1	1	0.75	1	1	0.5	0.5	0	1	0.5	n
GRRESLTSF	1	1	1	0.75	1	1	0.5	0.5	0.5	1	0.5	n
ARVFSVLRE	1	1	1	0.75	1	1	0.75	1	0.5	1	0	n
DLPLSPSAF	1	1	1	0.75	0	1	0.75	0	1	1	0.5	n
GDKKSKKAK	1	0.666667	1	0.75	1	1	1	1	1	1	1	n
GSDVSFNEE	1	1	0.333333	1	1	1	0.5	0.5	0.5	1	0.5	n
EEKGSPLNA	0.333333	0.666667	0.333333	0.5	0	1	0.25	0.5	0	1	1	n
ERQKTQTKL	1	0.666667	1	0.75	1	0.5	0.5	1	1	0.5	1	n
RRRSSKDTS	1	1	0.333333	0.75	1	1	0.75	0	1	0	1	n
SKAGSLGNI	0.666667	0.333333	0.666667	0.25	1	1	0	1	0.5	0.5	0.5	n
MSGDEM	0.666667	0	0.333333	0.25	0	0.5	0	1	0.5	0.5	0.5	n
AAATTPAAE	0	0	0.333333	0	0	1	0.25	1	0.5	0.5	0	n
ARKKSSAQL	1	1	0.666667	0.75	1	1	0.25	1	1	1	0	n
DKVTSPTKV	0.333333	0.333333	0.666667	0.5	0	1	0.5	1	1	1	0.5	n
FRRFTPDSL	0.666667	1	1	0.75	0	0.5	0.75	0.5	0.5	1	0.5	n
RFTDTRKDE	1	1	0.666667	0.5	0	0.5	0.5	0	0.5	0	0.5	n
RKISASEA	0.666667	0	0.666667	0.25	1	0.5	0.5	0.5	0	0.5	1	n
LARASLG	0.666667	0.333333	0	0.75	0	1	0.5	0.5	0	0.5	0.5	n
RRRLSSLRA	0.666667	1	0.333333	0.75	0	1	0.5	1	0	0	1	n
SGYISSLEY	0.666667	1	0.666667	1	1	1	0.5	1	0.5	1	1	n
LARNSI	0.666667	0	0	0.5	0	1	0.5	0.5	0.5	1	1	n
TIAVG	0.666667	0.666667	0.333333	0.5	0	0.5	0.5	0.5	0.5	0	1	n
TADISEDEE	0.666667	1	0.666667	1	0	1	0.5	1	1	0	0	n
TRQTSVSGQ	0.333333	0	0	0.25	0	1	0	0	1	0	1	n
VSEEYLDLR	1	1	1	1	1	1	0.75	0	0	0	1	n
REQESSGEE	0.333333	0	1	0.75	1	1	0.5	0.5	0.5	1	0.5	n
GTKRSGSV	0.666667	0.666667	0.666667	0.75	1	1	1	0	0	0.5	0.5	n
NRLQTMKEE	0	0.333333	0.666667	0.25	1	1	0.25	0.5	1	0.5	0.5	n
VVELSGESD	0.666667	1	1	1	1	1	0.75	1	0.5	0	0	n
SRRPSRATW	1	1	0.333333	0.75	1	1	1	0.5	1	0.5	0.5	n
PASQTPNKT	0.666667	0	0.333333	0.5	0	0.5	0.25	0	0.5	1	1	n
QDPVSPSLV	1	1	0.666667	0.75	1	1	0.25	0.5	0.5	0.5	0	n
STTVSKTET	0.333333	0	0.666667	0	1	0.5	0	0	0	0	0	n
TRKISASEF	1	0.333333	0.666667	0.75	1	1	0.25	0	0	0.5	1	n
PGPQSPGSP	0.333333	0	0	0.25	1	0.5	0	0	0.5	0	1	n
KQGSGRGL	1	1	1	0.75	1	1	1	1	1	0.5	0	n
KKSWSRWTL	1	1	1	1	1	1	1	1	1	1	1	y
LASSSKEEN	0.666667	0.333333	0.666667	0.5	1	1	0.75	0.5	0	1	0.5	n
PLRRTLSVA	0.666667	0.666667	0.666667	0.75	0	1	0.5	0	0	0.5	0.5	n
SRPSSNRSY	1	1	1	0.75	1	1	0.75	1	1	0	1	n
KNDYYRKRG	1	1	0.666667	0.75	1	1	1	1	1	1	1	n
LIEDAEYTA	1	1	0.666667	0.5	1	1	0.75	1	0.5	0	1	n
QKAQTERKS	1	0.666667	1	0.75	0	1	0.25	0.5	0.5	1	1	n
ISTESQPNG	0	0	0.666667	0	0	0	0.5	1	0.5	0	0.5	n
NGNNYVYID	0.666667	1	0.333333	0.75	0	1	0.5	0	0.5	0	0.5	n
EIKKSWSRW	1	0.666667	0.666667	0.75	1	1	0.75	1	1	1	1	n
ESPASDEAE	0.666667	1	0.333333	1	1	1	0.25	0.5	0.5	0	0.5	n
KRKSSQALV	1	1	1	0.75	1	1	1	1	1	1	1	y
NNMPSSDDG	0.666667	0	0	0	0	0.5	0	0	0	0	0.5	n
GSPGTPGSR	0.666667	0.666667	0	0.75	0	1	0.5	0	0.5	0.5	0.5	n
AVVRTPPKS	1	1	1	0.75	1	1	1	1	1	1	1	y
DRKLSTKEA	0.333333	1	0.333333	0.25	0	1	0.5	0.5	0	1	0	n
GGIRSLNVA	0.666667	0	0.666667	0.5	1	0.5	0.5	0.5	1	0	1	n
GTRLSLARM	1	0.666667	1	0.75	1	1	0.25	0.5	0.5	0.5	0.5	n
EGNKSPAPK	0	0.666667	0.666667	0.5	0	0.5	0.5	1	0.5	0.5	0.5	n
ESHESMESY	1	0.666667	0.333333	0.75	0	0.5	0.25	1	0.5	0.5	0.5	n
RVRISADAM	0.666667	0.666667	0.666667	0	1	0.5	0.75	0	0.5	0.5	0.5	n
SNDDSDDDD	1	1	1	1	1	1	0.25	0	1	0.5	0	n
RRPTPA	0.666667	0.666667	0.666667	0.75	0	1	0.5	1	0	0	0.5	n
AEGSSNVFS	0.666667	1	0.666667	0.75	1	1	0.25	0.5	0.5	0	0.5	n
AVADSESED	0.666667	1	1	1	0	1	0.25	0.5	0.5	0.5	0.5	n
DNPDYQQDF	0.666667	1	1	1	1	1	0.75	0.5	0.5	0.5	0.5	n
GDVKYADIE	1	1	1	1	1	0.5	0.25	0.5	0.5	0	0	n
RLQDYEEKT	0.666667	1	0.666667	1	0	1	0.75	0	0.5	0.5	0.5	n
FKKSFKL	1	1	1	1	1	1	1	1	1	1	1	y
LRRPSLG	0.666667	1	1	0.75	1	1	0.75	0	0	0	0	n
RRVRSQEPG	0.666667	0.333333	0	0.75	0	1	0.5	0.5	0.5	0.5	1	n
SLDDSGSAM	0.333333	0.666667	0.666667	0.5	0	0.5	0	0.5	0	0.5	1	n
RRASVA	0.666667	0.666667	0.333333	0.75	0	1	0.5	0.5	0	0.5	1	n
ADDEYAPKQ	0.666667	1	0.333333	1	1	1	0.5	0.5	0.5	0.5	1	n
TESQYQQQP	1	0.333333	0	0.25	0	0.5	0.25	0.5	0	0	0	n
TVKSSKGGP	0.666667	0.333333	0.666667	0.75	0	1	0	0.5	0	0.5	1	n
WTSDSAGEE	1	1	1	1	1	1	0.5	0.5	0.5	1	1	n
RKAASVIAK	1	1	1	1	1	1	1	1	1	1	1	y
LRRASLDG	1	0	0.666667	0.25	0	0.5	0.5	0.5	1	0	0.5	n
LRRASGG	0.666667	0	0	0.75	0	1	0.5	0	0	0	0.5	n
YHTTSHPGT	0.666667	0.666667	0.333333	0.75	0	1	0.5	0.5	1	0	0.5	n
SSEESITRI	1	0.666667	1	1	1	1	0.25	0.5	0.5	0	0.5	n
PLAGSPVIA	1	0.666667	0.333333	0.5	0	1	0.25	0.5	0	1	0.5	n
LGSPLRRR	1	1	1	1	1	1	0.5	1	0.5	1	0.5	n
TEDQYSLVE	0.666667	1	1	0.75	1	1	0.25	0.5	0	1	0	n
TRTYSLGSA	0.666667	0	0.333333	0.75	1	1	0.25	0.5	0.5	0.5	0.5	n
PPSAYATVK	1	1	0.333333	0.75	1	1	0.5	0.5	0.5	0.5	0.5	n
RTKRSGSV	1	1	0.666667	0.75	1	1	0.75	1	1	1	0	n
KREASLDNQ	1	0.666667	1	0.25	1	1	0.5	0.5	1	0	0.5	n
LMDKYHVDN	1	0.333333	0.666667	0.25	1	1	0.25	1	0.5	0.5	0	n
QQGMTVYGL	1	1	0.666667	0.75	0	1	0.5	1	0.5	0	0.5	n
SRSRSRSRS	1	1	1	0.75	1	1	1	1	1	0.5	0.5	n
KRNSSPPPS	1	1	0.666667	0.75	1	1	0.5	0.5	0.5	0.5	0.5	n
LQRYSSDPT	0.666667	0.666667	0.333333	0.5	1	0.5	0.25	1	0	0	0.5	n
QRRTSLTGS	1	0.333333	0.333333	0.75	0	1	0	0	0	0.5	0.5	n
GVRQSRASD	0.666667	0	0.333333	0.5	0	1	0.5	0.5	0.5	0.5	0	n
KRPSNRAKA	1	1	1	0.75	1	1	1	0	1	1	1	n
EAVTSPRFI	1	0.333333	0.666667	0.25	1	0.5	0.75	0.5	0	0	1	n
EMTGYVATR	0.333333	0.333333	0.333333	0.75	1	0.5	0.25	0	0.5	0.5	0.5	n
HKIKSGAEA	1	0	0	0.5	0	1	0.25	0	0	0.5	1	n
LARRSTTDA	0.333333	0	0.333333	0.5	0	0.5	0	0.5	0.5	0.5	0.5	n
GGTGTPNKE	0	0	1	0.5	0	0.5	0.25	0	1	0	0	n
ALGISYGRK	1	1	1	0.75	1	1	1	1	1	1	0.5	n
DDSGSAMSG	0.666667	0.333333	0.333333	0.5	0	0	0	1	1	0	0	n
EYVQTVKSS	0.333333	1	0.333333	0.25	1	0	0.5	0.5	1	0.5	0.5	n
GKTDYMGEA	0	0.333333	1	0.25	0	0	0.75	0	0.5	0	0.5	n
DSTYYKASK	1	0.333333	1	0.75	1	1	1	1	1	1	1	n
EKEISDDEA	1	1	1	0.75	1	1	0.25	0.5	0.5	0.5	0.5	n
RRADSLQKN	1	0.666667	0	0.75	0	0.5	0.25	0.5	0.5	0.5	0.5	n
SAYGSVKAY	0.666667	0	0.666667	1	1	1	0.75	1	1	0.5	0.5	n
NTSSSPQPK	0.666667	1	0.666667	0.5	0	0.5	0.25	0.5	1	0.5	0.5	n
GSRRR	1	1	0.666667	1	0	1	0.75	0.5	0.5	0	0.5	n
AKAKTTKKR	1	1	0.666667	0.75	1	1	1	1	1	1	1	n
DDAYSDTET	1	1	0.666667	1	1	1	0.75	0	1	1	0	n
ESVDYVPML	0.666667	1	1	1	1	1	0.75	0	1	0	0	n
YSTDYYREG	1	1	0.666667	1	1	1	1	1	0.5	0	0.5	n
SPKKSPRKA	1	1	0.333333	0.75	1	1	1	1	1	1	1	n
RKRSRKA	0.666667	1	1	1	1	1	1	1	0.5	0.5	0	n
RPPASPSPQ	0	0.333333	0.333333	0	0	0	0	0.5	1	0.5	0	n
SARLSAKPA	0.666667	0	0.333333	0.75	1	0.5	0.75	0.5	1	0.5	0.5	n
NRQSSQARV	0.666667	0.666667	0.666667	0.75	1	1	0.25	0.5	0.5	0.5	1	n
KEAKSD	0	0	0	0	0	0.5	0.5	1	0.5	0.5	0.5	n
SSSNTIRRP	1	0.666667	0.333333	0.75	0	1	0.5	1	0.5	1	0	n
TKKQSFKQT	1	0.333333	0.666667	0.75	1	1	0.75	1	1	1	1	n
VDSAYEVIK	1	1	1	0.75	1	0.5	0.75	0.5	0.5	0.5	0	n
YRKSSLKSR	1	1	1	0.75	1	1	1	1	1	0.5	1	n
SNVSSTGSI	0.666667	0.333333	0.666667	0.25	0	0.5	0	0	0.5	0.5	0.5	n
RARSRKE	1	1	0.666667	0.75	1	1	1	0	0.5	0.5	0.5	n
VGPGYLGSG	0.666667	0.666667	0.666667	0.5	0	0.5	0.5	0.5	0.5	0.5	0.5	n
QTVKSSKGG	1	1	0	0.75	0	1	0.5	0	0.5	0	0	n
LRMFSFKAP	1	0.333333	0.333333	0.75	1	1	0.5	0.5	1	1	1	n
PRHLSNVSS	0.666667	0	0.333333	0.75	0	0.5	0	0.5	0	0.5	0	n
SSNEYMDMK	1	0.333333	1	0.5	0	1	0.25	0	0.5	1	0.5	n
THYGSLPQK	0.666667	0	0	0.75	1	1	0.75	1	1	1	0	n
LRRPSDQAV	0.666667	0.333333	0.333333	0.75	0	1	0.5	0.5	0	0	0.5	n
PRRNSRASL	1	0.666667	0.333333	0.5	0	1	1	0	0.5	0.5	0.5	n
KAKTTKKRP	1	1	1	0.75	1	1	1	1	1	1	1	y
KRPSGRAKA	1	1	0.333333	0.75	1	1	1	1	1	1	1	n
PLSKTLSVSSL	0.666667	0	0.666667	0.25	1	0	0.25	0	0	0	0	n
QSGMTEYVA	1	0	0.666667	1	0	1	0.75	0	1	0.5	0	n
KGATSDEED	1	0.333333	1	1	1	1	0.25	0.5	0.5	1	1	n
KRRNSEFEI	1	1	0.333333	0.75	1	1	0.75	1	1	0.5	0.5	n
LTRRASFSAQ	0.666667	1	0.666667	0.75	1	1	0.75	0.5	0.5	0.5	1	n
HRQETVEAL	0.666667	0.333333	0.333333	0.5	1	0.5	0.75	0	0.5	0.5	0	n
LRRFSLATM	0.666667	1	0.666667	0.75	1	1	0.25	0	1	0.5	0.5	n
EEEAYGWMD	1	1	1	1	0	1	0.25	0.5	1	0	0.5	n
EQESSGEED	1	0.666667	1	1	0	1	0.25	0.5	0	1	0	n
IAADSEAEQ	1	0.666667	1	0.5	1	1	0	0.5	0	0	0	n
MGEASGAQL	0	0	0.666667	0	0	0	0	1	0	0	0	n
GNGDYMPMS	1	0.666667	1	0.5	0	0.5	0.75	0	1	1	0.5	n
APRYPGGRR	0.666667	1	1	0.75	1	1	0.5	0	0.5	1	1	n
DGNKSPAPK	0.333333	0	0.333333	0.5	0	0	0.25	0	1	0.5	0	n
FMTEYVATR	1	0.666667	1	0.5	1	1	0.5	1	0.5	0.5	0	n
GRASSHSSQ	1	0.666667	0.666667	0.75	1	1	0.5	0.5	0.5	0	0.5	n
EDSTYYKAS	0.666667	1	0.666667	0.75	1	1	0.75	0.5	0.5	0.5	0.5	n
ENPQYFRQG	1	0.666667	0.333333	0.25	1	1	0.5	0.5	0	0	0.5	n
RRPTPATVA	0.666667	1	0.333333	0.75	0	1	0.5	1	0.5	0.5	0	n
SFKLSGFSF	0.666667	0	0.666667	0	1	0.5	0.75	1	1	0.5	0.5	n
QEKESERLA	0.666667	0	0.666667	0.5	0	0.5	0.25	0.5	0.5	1	0	n
RRVSV	0.666667	1	0.666667	0.75	1	1	0.75	1	0.5	0.5	0.5	n
APFTPGGRR	1	1	0.333333	0.75	1	1	0.5	1	1	0	0	n
DEKLSEILG	1	0.666667	1	0.5	1	1	0.5	0.5	0.5	0.5	1	n
FGHNTIDAV	1	0	1	0.5	0	1	0.25	0.5	0.5	1	1	n
RDEEYGYEA	0.666667	1	1	1	1	1	0.75	0.5	0.5	0.5	1	n
AVRRSDAA	1	0	0.666667	0.75	0	0	0.75	1	0.5	0.5	0.5	n
TKRSGSV	0.666667	0.666667	0	0.75	1	1	0.25	0.5	0	0	1	n
RRKATQVGE	0.333333	0	0.666667	0.5	0	0	0.5	0.5	0.5	0.5	0.5	n
SEGDSESGE	0.666667	1	0.333333	0.75	0	0.5	0.5	0.5	1	0	0	n
PLDRSSHAQ	0.666667	0.666667	0.333333	0	1	0	0.25	1	0.5	0.5	0.5	n
RRASS	1	1	0.333333	0.75	0	1	0.75	0.5	0.5	0.5	0.5	n
STPLSPTRI	1	1	0.666667	0.75	1	1	0.25	0	1	0	0	n
TPPLSPSRR	1	1	1	0.75	1	1	0.25	0.5	0.5	0	1	n
VKRISGLIY	1	1	0.333333	0.75	1	1	1	1	1	1	1	n
RAAASRARQ	1	1	0.666667	0.75	1	1	0.75	0.5	1	0	0.5	n
SPRTPGGRR	0.666667	1	0.666667	0.75	1	1	0.75	0	0.5	1	0.5	n
RRRRSVA	0.666667	1	1	1	1	1	0.75	1	0.5	1	0.5	n
VRFESIRLP	1	1	0.666667	0.75	1	1	0.5	0.5	0	0.5	0.5	n
SRKESYSVY	0.666667	0.666667	0.333333	0.5	1	0.5	0.5	1	1	0.5	0.5	n
LSELSRRRI	1	1	1	0.75	1	1	0.75	1	1	0	1	n
PSPSSRVTV	0.666667	0.333333	0.333333	0.75	0	0.5	0.75	0.5	0	0.5	0	n
SSVPTPSPL	0	0	0	0.25	0	0	0.25	0.5	1	0	0.5	n
TNEEYLDLS	0.666667	1	1	0.75	1	1	0.75	0.5	0	0.5	0.5	n
LSRFSWGAE	1	1	1	0.75	1	0.5	0.75	0.5	1	0	1	n
PTKRSPTKR	1	0.333333	0.666667	0.75	1	1	1	1	1	0.5	1	n
KISASRKLQ	1	1	1	0.75	1	1	1	1	1	1	1	y
KSFGSPNRI	1	1	1	0.75	1	1	0.25	1	0	0.5	0.5	n
KRKQISVAGL	1	1	0.666667	1	1	1	1	1	1	1	1	y
SQHSTPPKK	0.666667	0	0.333333	0.5	1	0	0.5	1	0.5	1	0.5	n
KKIDSFASN	0.666667	0.666667	0.666667	0.5	1	1	1	1	1	1	1	n
KTETSQVAP	0.333333	0	0.333333	0.25	0	0.5	0.25	0.5	0.5	0.5	1	n
PAAPSPGSS	0.666667	0	0.666667	0.25	1	1	0.75	0	0.5	0.5	0.5	n
IGRFSEPHA	0.333333	0	0.333333	0.5	0	1	0.75	0.5	0.5	1	0.5	n
MQLKSEIKQ	0	0	0	0.5	1	1	0.5	0.5	0.5	1	1	n
EEQEYIKTV	1	1	0.333333	0.75	1	1	0	0.5	1	0	0	n
ERRPSNVSQ	0.333333	0	0.666667	0.25	0	0	0.25	1	0.5	0	1	n
IPPHTPVRT	0.666667	0.666667	0	0.75	0	1	0.5	0.5	1	1	0	n
NDSTSVSAV	1	0.333333	0.333333	0.75	1	0.5	0.25	0.5	0.5	0.5	0.5	n
GRPITPPRN	0.666667	1	0.333333	0.75	0	1	0.5	1	0.5	1	0	n
ARTKRSGSV	1	1	0.333333	0.75	1	1	0.75	0	0.5	1	1	n
DLPGTEDFV	1	1	0.666667	1	0	1	0.5	1	1	0.5	0	n
GALYSGSEG	1	0.666667	0.666667	1	0	1	0.5	1	0	0.5	0.5	n
GRVLTLPRS	1	1	0.333333	0.75	0	1	0.75	0.5	0	1	0.5	n
EEKESSNDS	1	0.333333	0.333333	0.75	0	1	0.25	0.5	0	0.5	1	n
ERNLSFEIK	1	0.333333	0.666667	0.5	0	1	0.25	1	0.5	0.5	0.5	n
RRRRSRRAS	0.666667	1	1	0.75	1	1	0.75	0.5	0.5	0	0.5	n
SIYSSDDDE	1	1	1	1	0	1	0.75	0.5	1	0.5	0.5	n
HGYSLG	0.333333	0	0.333333	0.5	0	0	0.5	0	1	1	0.5	n
AAASFKAKR	1	1	0.666667	0.75	1	1	1	0	0.5	0.5	0.5	n
ARKFSSARP	1	1	0.666667	0.75	1	1	1	0	0.5	0	0.5	n
DKEYYSVHN	0.666667	0.333333	0.666667	0.75	1	1	0.5	0.5	1	0.5	0.5	n
FRKLSFTES	1	0.666667	0.333333	0.75	1	1	0.75	1	1	0.5	0.5	n
RFHKSSKDS	0.666667	0.666667	0.666667	0.5	0	0.5	0.25	1	1	0.5	0	n
RAKRSGSV	1	1	0.666667	0.75	1	1	1	1	1	1	0.5	n
KSESSQK	0.333333	0.333333	0.333333	0.5	1	1	0.75	0.5	0.5	0	0.5	n
RRRLSDSNF	0.666667	0.666667	1	0.75	0	1	0.75	0.5	0.5	0.5	0.5	n
SGKTSPSSS	0.333333	0.333333	0.666667	0	1	1	0.25	0	0	0	1	n
KSRRTI	0.666667	1	0.666667	0.75	1	1	0.75	0.5	0.5	0	1	n
TAILE	0.666667	1	0.666667	0.25	1	1	0.25	1	1	1	0.5	n
SYPLSPLSD	1	0.666667	1	0.75	0	1	0.75	0	0	0	0.5	n
TRQASQAGP	0	0	0.333333	0.5	0	0.5	0.25	0.5	0	0	0.5	n
VRVYTHEVV	1	0.666667	0.333333	0.5	1	0.5	0.5	0.5	0.5	1	0.5	n
RENEYMPMA	1	0	0.333333	0.5	1	0.5	0.5	1	1	0.5	1	n
GRGLSLSR	0.666667	1	0.333333	0.75	0	1	0.5	0.5	1	0	0.5	n
YIYGSFK	0.666667	0.333333	0.333333	0.75	1	1	0.75	0.5	0.5	0.5	0.5	n
VTRSSAVRL	1	0.666667	0.333333	0.75	1	1	0.75	0.5	1	0	0.5	n
SRRLSQETG	0.666667	0	0.333333	0	1	1	0.25	0	0.5	0.5	0	n
PASPSPQRQ	0.666667	0	0.333333	0.25	1	0.5	0	0	0.5	0	0.5	n
PWRITDNEL	1	0.666667	1	0.75	0	1	0.5	0	1	1	1	n
STSVSAVAS	0.666667	0	0.666667	0.25	0	1	0.25	0	1	0.5	0	n
TRIPSAKKY	1	1	0.666667	0.75	1	1	0.75	1	1	1	1	n
PGGSTPVSS	0	0	0	0	0	0	0	0	0	0	0.5	n
QGTLSKIFK	1	0.666667	0.333333	0.75	1	1	1	1	1	1	0.5	n
KKRLSVERI	1	1	1	0.75	1	1	1	1	1	1	1	y
KYRKSSLKS	1	1	0.666667	0.75	1	1	1	1	1	1	1	n
PLSRRLSVA	1	1	0.666667	0.75	1	1	0.5	1	0.5	0	1	n
SRLHSVRER	0.666667	1	1	0.75	1	1	0.5	0	0	0.5	1	n
KNDKSKTWQ	1	0.333333	1	0.75	1	1	0.75	1	1	1	0.5	n
LGGGTFDIS	1	1	1	0.75	1	1	0.75	0.5	0.5	0.5	0.5	n
QHLKSVMLQ	1	0.666667	1	0.75	1	1	0.75	1	1	0.5	1	n
ISQESSEEE	0.666667	0.666667	0.666667	1	0	1	0.5	0.5	0.5	0.5	0	n
NGDASPAAA	0	0	0.333333	0	0	0	0	1	0	0.5	0	n
EHVSSSEES	0	0.333333	0.333333	0	0	1	0	0.5	0	0	0	n
ESMESYEVS	0.666667	1	1	1	0	1	0.75	0.5	1	0.5	0.5	n
KQLASFEIY	0.666667	1	0.666667	0.25	0	0.5	0.25	0.5	0.5	1	0.5	n
NMPSSDDGL	0.666667	0.666667	0.666667	1	1	1	0.25	0.5	0	1	1	n
GSLKSRKRA	1	1	0.666667	0.75	1	1	1	1	1	1	1	n
AVRRSDRAY	1	1	0.333333	0.75	1	1	0.25	0.5	0.5	0	0	n
DPTMSKKKK	1	0.333333	0.333333	0.75	1	1	1	1	1	1	1	n
GGGTSPVFP	1	0.333333	0	0.25	1	0	0.5	0	0.5	0.5	0	n
GSTSTPAPS	0.333333	0.333333	0.666667	0.25	0	0	0.5	1	0.5	0.5	0.5	n
EGGRTVGAG	0	0.333333	0.333333	0.25	0	0	0.5	0.5	0.5	1	1	n
ESHESLESY	1	1	0.333333	1	0	1	0.5	0.5	0	0.5	0	n
RVLESFRAA	0.666667	1	0.666667	0.75	0	1	0.5	1	0	0	1	n
SMANSFVGT	0.666667	0	0.333333	0	1	0	0.5	1	0.5	0.5	1	n
RRPSPA	0.666667	0.666667	0.333333	0.75	0	1	0.5	0.5	0.5	0	0.5	n
ADSFSLNDA	1	1	0.666667	1	1	1	0.75	0.5	0.5	0	1	n
ATSASPPQK	1	0.333333	0.666667	0.5	1	0.5	0.75	0	1	1	0.5	n
DNLYYWDQD	0.666667	1	0.666667	1	1	1	1	0	0.5	0.5	1	n
GDSSYKNIH	1	0.666667	0.333333	0.5	1	0.5	0.5	0.5	1	0.5	0.5	n
RKRLSQDAY	0.666667	0.666667	1	0.25	1	0.5	0.25	1	0.5	1	1	n
ASGSFKL	0.666667	0.333333	0.333333	0.25	1	0.5	0.5	0	0	0	0.5	n
LRRGSLG	1	1	0	0.75	0	1	0.75	0	1	1	1	n
RRSVSEAAL	0.666667	0.333333	0	0.75	0	0.5	0.25	0	1	0	0	n
SLAMSPRQR	1	0	0.666667	0.75	0	1	0.5	0.5	0.5	0.5	1	n
RRASLG	0.666667	1	1	0.75	0	1	0.5	0	1	0	1	n
AAVDTSSEI	0.666667	1	0.666667	1	0	1	0	1	0.5	0	0.5	n
TESQSLTLT	1	0.666667	0.333333	0.5	0	0.5	0.5	0.5	1	0.5	0.5	n
TTRVTPLRT	0.666667	1	0.333333	0.75	1	1	0.5	1	0.5	0.5	0.5	n
WTADSGEGD	1	0.666667	1	1	1	1	0.25	1	0	0.5	0.5	n
RHRDTGILD	0.333333	0	0.333333	0.5	0	1	0.25	0.5	0	0	1	n
NRIYTHQVV	1	1	0.666667	0.75	1	1	1	1	1	0.5	0.5	n
LRKASLG	1	0.333333	0.666667	0.75	0	0.5	0.25	0.5	1	0.5	1	n
YHGHSMSDP	0.333333	0.666667	0.333333	0.5	0	0.5	0.25	0	0	1	0	n
SSEESIISQ	0.666667	1	0.333333	0.5	0	1	0.5	0	0.5	0	0.5	n
PKRGSGKDG	1	0.666667	0.666667	0.5	1	0	0.75	1	0.5	1	0	n
LGSALRRR	1	1	0.666667	1	1	1	0.5	1	1	0	1	n
TDEDSDNEI	1	1	0.666667	0.75	1	1	0.75	1	1	0.5	1	n
TRSVSSSSY	0.666667	0.333333	0.333333	0.75	1	1	0.5	1	0.5	0.5	0.5	n
PPRRSSIRN	1	1	0.666667	0.75	1	1	0.25	0.5	0	0	0.5	n
RTKGSGSV	1	1	0.666667	0.75	1	1	0.5	0.5	0.5	0.5	1	n
KRAASPRKS	1	1	1	1	1	1	1	1	1	1	1	y
LMAPSEEDH	1	0.666667	0.666667	0.5	1	0.5	0.5	1	0.5	1	0.5	n
QNPVYHNQP	1	0.666667	0.333333	0	0	0.5	0.25	0.5	0.5	1	1	n
SRSRSRSPG	1	1	0.666667	0.75	1	1	0.25	0	0.5	1	0	n
KRKVSSAEG	1	1	0.333333	0.75	0	1	0.75	0	1	0.5	1	n
LQDDYEDMM	0.666667	1	0.333333	0.5	1	1	0.25	1	0.5	0.5	1	n
QRRSSEGST	0.333333	0.333333	0.333333	0.75	0	0	0	0.5	0.5	1	0	n
GVLRRASVA	1	1	0.333333	0.75	0	1	0.25	0.5	0	0.5	0	n
KRPSLRAKA	1	1	1	0.75	1	1	1	1	1	0.5	1	n
EASTTVSKT	0	0.333333	1	0.75	0	0	0.25	0.5	1	0.5	0.5	n
ELSNYIAMG	1	0.333333	1	0.5	0	1	0.5	0.5	0.5	0	0.5	n
HHHATPSPP	0.666667	0	0.333333	0.75	1	0.5	0.25	0.5	0	1	0.5	n
KTETSQVAP	0.333333	0	0.333333	0.25	0	1	0.25	0.5	0.5	0.5	0.5	n
GGSVTKKRK	1	1	0.666667	0.75	1	1	1	1	1	1	1	n
AKRISGKMA	1	1	0.666667	0.75	1	1	1	1	1	1	1	n
DDPSYVNVQ	1	0.666667	1	0.5	0	1	0	0.5	0	0	1	n
EVEKSPVKS	0	0	0.333333	0.5	1	0.5	0	0.5	1	0	0.5	n
GKSSSYSKQ	1	1	0.666667	0.75	1	1	0.75	1	1	1	1	n
DSRSSLIRK	1	0.666667	1	0.75	1	1	1	0.5	1	1	0.5	n
EKAKSPVPK	0.666667	0	0.666667	0.75	1	1	0.25	0.5	0.5	1	1	n
RQRKSRRTI	0.666667	0.666667	1	0.75	1	1	0.5	0.5	0	0.5	0.5	n
SAYATVKAY	0.666667	0.333333	0.666667	0.5	1	0.5	0.25	0.5	0	1	0	n
NTDGSTDYG	0.666667	1	0.666667	0.75	1	1	0.5	0	0.5	1	0.5	n
KRTLR	1	1	1	0.75	1	1	1	1	0.5	0	0.5	n
AGPTSARDG	0.333333	0	0.333333	0	0	0.5	0.25	0	0.5	0.5	1	n
DAPDTPELL	1	0.666667	0.333333	1	0	1	0.25	0.5	0	1	0.5	n
ESSYSYEEI	1	1	0.666667	1	1	1	1	0.5	0.5	0	0.5	n
YSLGSALRP	1	0.666667	0.666667	0.75	1	1	0.5	0.5	0.5	0.5	0	n
SPHQSEDEE	0.666667	0.666667	0.666667	0.5	0	0.5	0.25	0	1	0.5	1	n
RKRSRAE	0.666667	1	0.666667	0.75	0	1	0.5	1	0.5	0.5	0	n
RNASTNDSP	0.333333	0.333333	0.333333	0.25	1	0.5	0	1	1	0.5	1	n
SAELYSNAL	1	0.333333	1	1	1	1	0.75	1	1	0.5	1	n
NRQLSSGVS	0.666667	0.333333	0.333333	0.5	0	0.5	0.5	0	1	0	0.5	n
VGPDSD	1	0.333333	0.666667	1	1	1	0.5	0.5	0	0.5	0.5	n
SSSESGAPE	1	0.333333	0.666667	1	1	0.5	0.25	0.5	0.5	1	0	n
TKHIYSNLA	1	0	0.666667	0.25	1	0.5	0	1	1	1	1	n
VDEMYREAP	1	0.333333	0.666667	0.25	1	1	0.5	0.5	1	1	0	n
YRKGSLKSR	1	0.333333	0.333333	0.75	1	1	1	1	1	1	1	n
SNQEYLDLS	1	1	0.666667	0.75	0	1	0.25	0.5	0	0.5	0.5	n
RKISASE	0	0.333333	0.333333	0.75	0	1	0	0.5	0.5	1	0	n
VGFMTEYVA	1	0	0.666667	0.5	0	1	0.25	0.5	1	1	0.5	n
QTASSPLSP	0	0	1	0.5	1	1	0.25	0	0	0.5	0	n
LRKVSKQEE	0.333333	0.666667	0.666667	0.75	1	1	0.75	0.5	0	1	0.5	n
PQRATSNVF	1	0.333333	0.666667	0.75	0	1	0.25	0.5	0	0	0.5	n
SSNDSTSVS	1	0.333333	0.333333	0.5	0	1	0.25	0.5	1	0.5	0	n
THVASVSDV	0.333333	0	0.333333	0.5	1	0	0	0	0	0	1	n
LRRLSTKYR	1	1	0	0.75	1	1	0.75	0.5	0.5	0.5	1	n
PRRDSTEGF	1	0.666667	0.333333	1	0	1	0.75	0	0.5	0.5	0.5	n
KAEEYILKK	0.666667	0.666667	1	0.75	1	1	0.5	1	1	1	1	n
KRPSFRAKA	1	1	0.666667	0.75	1	1	1	1	1	1	1	n
PTPSAPSPQPKG	0.666667	0	1	0.75	1	0.5	0.5	0.5	0	0.5	1	n
QRYSSDPTG	0.666667	0.333333	0.333333	0.5	0	1	0	0.5	0.5	0.5	0	n
KEDTYTAHA	0	0.333333	0.666667	0.25	1	0.5	0.5	0.5	1	0.5	0	n
KRRLSFSET	1	1	1	0.75	1	1	0.75	1	0.5	0	0.5	n
KRAKAKTTKKR	1	1	1	0.75	1	1	1	1	1	1	1	y
HRQETVDAL	1	0	0.333333	0.25	0	0.5	0.5	0.5	0.5	0.5	0.5	n
LNRMSFASN	0.666667	0.333333	0.666667	0.75	0	0	0.25	1	0.5	0.5	0.5	n
EEDTYTMPS	1	0.666667	0.333333	1	1	1	0	0	0.5	0	1	n
EQEEYEDPD	1	1	0.333333	1	1	1	0.5	1	1	0.5	1	n
HVSSSEESI	1	0.666667	0.666667	0.25	0	1	0.75	0	0	0.5	0.5	n
METPSQRRA	0.666667	0.666667	1	0.75	1	1	0.5	0	1	1	0	n
GNFNYVEFT	1	0.333333	0.666667	0.75	1	1	0	0.5	1	0.5	0.5	n
APRTPGGRR	0.666667	1	1	0.75	1	1	0.5	1	0.5	0.5	1	n
DGNGYISAA	0.666667	1	0.333333	0.75	0	1	0.75	1	1	0.5	1	n
FLTEYVATR	1	0.333333	0.333333	0.5	1	1	0.75	1	0.5	0.5	1	n
GRALSTRAQ	0.666667	1	0.333333	0.75	1	1	0.5	0.5	0.5	0.5	0	n
EDRMSLVNS	0.333333	0	0.666667	0	0	0.5	0.25	1	0	0.5	0.5	n
ENPEYLGLD	1	1	1	1	1	1	1	0	0.5	0.5	0.5	n
RRLSSLRAS	1	1	0.666667	0.75	1	1	0.5	1	0.5	0.5	0	n
SFKKSFKLS	0.666667	1	1	1	1	1	1	0.5	1	1	1	n
PSKKYAIKG	1	0.333333	0.333333	0.5	1	1	0.5	1	0.5	0.5	1	n
RRPSV	0.666667	1	0.333333	0.75	1	1	0.25	1	0.5	0.5	0	n
APETPGGRR	1	1	1	0.75	0	1	1	1	0.5	1	0.5	n
DEEMSETAD	0.666667	0.333333	0.666667	1	1	1	0.25	1	0.5	0	1	n
FFSSSESGA	0.666667	1	0.666667	0.75	0	1	0.25	0.5	0.5	0	0.5	n
RDDTYTAHA	1	0.333333	1	0.5	0	0	0.25	0.5	0.5	0.5	1	n
APTPGGRR	0.666667	0	0.666667	0.75	1	1	0.5	1	1	0.5	1	n
STNDSPL	1	1	1	0.75	0	0.5	0.25	0.5	0.5	0.5	0.5	n
RRKASGPPV	1	1	0.333333	0.75	1	1	0	0.5	0.5	0	0.5	n
SEENSKKTV	0	0.333333	0.666667	0.25	1	0.5	0	0.5	1	0	0	n
PASPSPQRQ	1	0	0.666667	0.75	0	1	0.5	0.5	1	0	0.5	n
RRASR	0.666667	1	1	0.75	1	1	0.5	0.5	0.5	0.5	0	n
STNEYMDMK	0.666667	0.333333	0.666667	0.5	1	1	0	0	0	0.5	0.5	n
TPPLSPIDM	0.666667	0	0.333333	0.5	1	1	0.25	0	0.5	0.5	0.5	n
VKGATSDEE	1	0.333333	0.333333	0.5	1	1	0	0	0.5	1	0.5	n
QRATSNVFA	1	1	0.333333	0.75	1	0	0.25	1	0.5	0	1	n
SPRKSPRKS	0.666667	1	1	0.75	1	1	1	0.5	0.5	0	1	n
RRRASVA	0.666667	1	0.666667	0.75	1	1	0.5	1	0.5	1	0.5	n
VPTPSPLGP	0.666667	0	0.666667	0	1	0.5	0.25	1	1	0	0.5	n
SRKDSLDDS	1	0.333333	1	0.75	0	1	0.5	0	0.5	0.5	0.5	n
LSEHSSPEE	0.666667	0.666667	0.666667	0.75	1	0.5	0.25	0.5	1	0.5	0.5	n
PSPKYPGPQ	0.333333	0	0.333333	0.25	1	1	0.5	0.5	1	0.5	0	n
SSVLYTAVQ	1	0.333333	0.666667	0.25	0	1	0	1	0.5	0.5	1	n
TLSDSDDED	1	1	0.666667	1	1	1	0.5	1	0.5	0.5	0	n
LSLDSQGRN	0.333333	0	0.666667	0	0	0	0.25	0.5	0.5	0.5	0	n
PTKRSPQKG	1	0	1	0.25	0	0.5	0.25	0	1	1	0	n
KIQASFRGH	1	1	1	1	1	1	1	1	1	1	0.5	y
KRSNSVDTS	0.666667	1	0.666667	0.5	1	1	0.25	0.5	0.5	0	0.5	n
KRKQISGRGL	0.666667	0.333333	0.666667	0.75	1	1	0.75	1	1	0.5	0.5	n
SQESSEEEQ	0.666667	1	0.666667	0.5	0	1	0.5	0	0.5	0	1	n
KKDVTPVKA	1	1	0.333333	0.75	1	1	1	1	1	1	1	n
KSRWSGSQQ	0.666667	1	1	0.75	1	1	0.75	1	0.5	0.5	0	n
LYSGSEGDS	0.666667	0.666667	0.666667	0.75	1	1	0.5	0.5	0.5	1	1	n
IGHHSTSDD	0.666667	0	0.333333	0.25	1	0.5	0.5	1	1	0	0.5	n
MPGETPPLS	0.333333	0.333333	0.666667	0.25	0	0.5	0	0.5	1	1	0.5	n
EEPVYEAEP	1	1	0.666667	1	0	1	0.25	0.5	1	1	0.5	n
ERRNSILTE	1	0.333333	0.666667	0.5	0	1	0	0.5	1	0	0.5	n
INETSQHHD	0.333333	0.666667	0.333333	0.25	0	1	0	0	1	1	0.5	n
NDSNYVVKG	1	0.666667	1	0.5	1	1	0	0.5	0	0.5	0.5	n
GRNASTNDS	0	0.666667	0.666667	0	0	1	0.5	0.5	0.5	0.5	0.5	n
ARSGSSTYS	1	0.666667	1	0.75	1	1	0.5	0.5	1	0.5	0.5	n
DLLTSPDVG	1	0.666667	1	0.75	0	0.5	0.25	1	1	1	0.5	n
GAGNSLRTA	1	0.333333	0.666667	0.75	1	1	0.5	0.5	1	0.5	0.5	n
GRTWTLAGT	0.666667	1	0.333333	0.75	1	1	0.25	1	1	0	0.5	n
EEHVYSFPN	1	0.333333	0.666667	1	0	1	0	0.5	0	0	0	n
ERHHSIDAQ	0.333333	0.666667	0.666667	0.75	1	1	0	0	1	0	0.5	n
RRRRAASVA	1	1	0.666667	0.75	1	1	0.5	0.5	1	0.5	1	n
SIRDTPAKN	0.333333	0	0.666667	0.25	1	0.5	0.25	0.5	1	1	0.5	n
GGYSLG	0.666667	0.333333	0.666667	1	0	1	0	0.5	0.5	1	0.5	n
AAASFKAKK	1	0.666667	0.333333	0.75	1	1	1	1	1	1	1	n
ARDIYKNDY	0.666667	0.666667	0.666667	0.75	1	1	0.25	1	0	0.5	0.5	n
DKEVSDDEA	0.666667	1	0.666667	0.75	0	1	0.5	1	0.5	0	1	n
FRKFTKSER	1	1	1	0.75	1	1	1	1	1	0.5	1	n
RFFGSDRGA	1	1	0	0.5	0	1	0.5	0.5	0.5	0.5	0	n
PRTPGGRR	0.666667	0	1	0.75	1	1	0.5	0	0.5	0.5	0	n
KRRVSEV	0.666667	1	1	1	0	1	0.25	0.5	0	1	0.5	n
RRRGSSIPQ	0.666667	1	0.666667	0.75	1	1	0.75	0	0.5	1	0.5	n
SGDTSPRHL	0.666667	0.333333	0.333333	0.25	1	0	0.25	0.5	0.5	1	0.5	n
KQITVR	1	1	1	0.75	1	1	0.5	1	1	1	0	n
SSKRA	0.666667	1	0.666667	0.75	1	1	0.75	0.5	0	0.5	0	n
SVSSSSYRR	1	1	1	0.75	1	1	0.5	0.5	1	1	1	n
TRQASISGP	0.666667	0.333333	0.333333	0.75	0	1	0.5	0	0.5	1	0.5	n
VRTYTHEVV	1	0.333333	0.333333	0.5	1	0	0.5	1	0.5	0	0.5	n
REILSRRPS	1	1	1	0.75	1	1	0.5	1	0.5	0	0	n
GASGSFKL	1	0.666667	0.666667	0.5	1	1	0.75	0.5	1	0.5	0.5	n
VRRSDRA	1	1	0.333333	0.75	0	1	0.25	0.5	1	0.5	0	n
VTRRTLSMD	1	1	1	0.75	1	1	0.25	0.5	0.5	1	1	n
SRRGSESSE	0.666667	1	0.666667	0.5	1	1	0.25	1	0.5	1	0	n
PASAYGSVK	0.333333	0	1	0.25	1	0.5	1	0.5	0.5	1	0	n
PWQVSLRTR	1	1	0.666667	0.75	1	0.5	0.5	0.5	1	0.5	0.5	n
STSRSLYSS	1	1	1	0.75	1	1	0.75	1	0.5	1	1	n
TRGGSLERS	0.666667	0.333333	0.666667	0.75	1	0.5	0.5	0.5	0.5	0	0.5	n
PFKLSGLSF	1	0.666667	1	0.75	1	1	0.25	0.5	1	0.5	1	n
QEQEYVQAV	1	1	0.666667	0.25	1	0.5	0.5	0	0	1	0.5	n
KKRFSFKKS	1	1	1	1	1	1	1	1	1	1	1	y
KYLASASTM	1	1	0.666667	0.75	1	1	0.75	1	1	0	0	n
PRRVSRRRR	0.666667	1	0.666667	0.75	0	0.5	0.75	0	0	0.5	0.5	n
SRKRSGEAT	1	0	1	0.5	0	0	0	1	1	0.5	0.5	n
KMKDTDSEE	0.666667	0.666667	0.666667	0.5	1	0.5	0.25	1	1	1	1	n
LFRLSEHSS	0.666667	1	1	0.25	1	1	0.5	1	1	0	0	n
QDENTVSTS	0.666667	0.666667	0.666667	0.75	0	1	0.5	0.5	0.5	0	0.5	n
ISITSRKAQ	1	0.333333	1	0.75	1	1	0.25	0.5	0	1	0.5	n
NFLKTSAGS	0	0.666667	0.333333	0.5	1	1	0.25	0.5	1	0.5	0.5	n
EHIPYTHMN	0.666667	0	0.666667	0.5	0	0.5	0.5	1	0.5	1	1	n
ESMESYELN	0.666667	1	1	1	1	1	0.25	0.5	0.5	1	0	n
KKRFSFKKS	1	1	1	1	1	1	1	1	1	1	1	y
NKQGYKARQ	0.666667	1	0.333333	0.75	1	1	0.5	0.5	0	1	0.5	n
GSGTSSRPS	0.666667	0	0	0.25	0	1	0.5	0.5	0.5	0	1	n
AVMVSHYIH	1	1	0.666667	0.75	1	1	0.75	1	1	0.5	1	n
DPPGTESFV	0.666667	1	0.666667	1	0	1	0.5	0.5	0	0.5	1	n
GFKRSYEEH	0.666667	1	0.666667	1	1	0.5	0.75	1	0.5	0.5	0	n
GSRRRRRRY	1	1	0.666667	1	0	1	0.5	0.5	0.5	1	0.5	n
EFPLSPPKK	1	1	0.666667	0.75	1	1	0.75	1	1	1	1	n
ESEKTKTKE	0.333333	0	0.666667	0.5	1	0.5	0.25	0	0.5	0	0.5	n
RSSMSGLHL	0.666667	0.333333	0.666667	0.75	1	1	0.5	0.5	0.5	0.5	0.5	n
SLVNSRAQE	0.666667	0	0.666667	0	1	0.5	0.5	0.5	0.5	0.5	1	n
RRATVA	0.666667	1	0	0.75	0	1	0.75	0	0.5	0.5	1	n
ADSFSLHDA	0.666667	1	0.333333	1	0	1	0.5	0.5	0.5	0	0.5	n
ATRRSYVSS	1	1	0.333333	0.75	1	1	0.75	1	0.5	0.5	1	n
DNIDSQGRN	1	0.666667	0	0	0	0.5	0.5	1	1	0.5	0.5	n
GDSESGEEE	0.666667	0.333333	1	1	0	1	0.25	1	0.5	0	0.5	n
RKRKSSQAL	0.666667	1	0.666667	0.75	1	1	1	0	0	0.5	0.5	n
AKRSRKE	1	0.333333	1	0.75	1	1	0.75	0.5	0.5	0	0.5	n
LRRATLG	0.666667	1	0.666667	0.75	0	1	0	1	0.5	0.5	0.5	n
RRSSSVGYI	0.666667	1	0.333333	0.75	1	0.5	0.75	0.5	0.5	1	1	n
SKVTSKAGS	0.666667	0.666667	0	0.5	1	1	0.5	0.5	0.5	0.5	0	n
RGYSLG	0.666667	1	0.666667	0.75	0	1	0.25	1	1	0.5	0	n
AARTPGGRR	0.666667	1	0.333333	0.75	0	1	0	0.5	0	1	0	n
TEPQYQPGE	1	0.666667	1	0.75	0	0.5	0.25	0.5	0	0.5	0	n
TTRRSASKT	0.666667	1	0.666667	0.75	1	1	0.75	0.5	0.5	1	0.5	n
WLTKTPEGN	0.666667	0	1	0.25	1	0.5	0.75	0.5	0	1	1	n
RGRSSVYSA	0.333333	1	0.666667	0.25	1	0.5	0.5	0.5	1	0.5	1	n
RKRTLRRL	1	1	0.333333	0.75	1	1	0.5	0.5	0.5	0.5	0.5	n
LRHASLG	1	0.666667	0.666667	0.5	0	0.5	0.25	0.5	1	0	0.5	n
YGNGYSSNS	0.666667	1	1	0.75	1	1	0.75	0	1	0.5	0	n
SRTPSLPTP	0	0.333333	0.666667	0.5	0	0	0	0.5	0.5	0.5	0.5	n
PKKGSKKAV	0.666667	1	0.333333	0.5	1	1	0.5	1	1	1	1	n
LELSDDDD	1	1	1	1	1	1	0.5	0.5	0	0.5	1	n
TDDGYMPMS	0.666667	0	1	0.5	1	1	0.5	0.5	0	0.5	1	n
TRRLTGFLP	0.666667	1	0	0.75	0	1	0.5	0.5	0	0.5	1	n
PPEKTEEEE	0.333333	0.666667	0.333333	0.25	1	0.5	0.25	0.5	0.5	1	1	n
RTGRSGSV	1	1	1	0.75	0	1	0.5	0	1	0.5	0	n
KQSPSSSPT	0.333333	1	0.666667	0.5	0	1	0.5	1	1	1	0.5	n
LLRPSRRVR	1	1	0.333333	0.75	1	1	0.75	1	0.5	0.5	0.5	n
QMALTPVVV	0.666667	0.333333	0.666667	0.5	0	0.5	0.75	0.5	0.5	1	0	n
SRSRSPGRP	1	1	0	0.75	1	1	0.25	1	0.5	0	0	n
KRKRSRKES	1	1	1	0.75	1	1	1	1	1	1	1	y
LQAISPKQS	1	1	1	0.25	0	1	0.75	1	1	0.5	0.5	n
QRRRSLEPP	0.666667	1	1	0.75	0	0.5	0.5	0.5	0	0.5	0	n
