# Supplementary material for: Evidence for a Minimal Eukaryotic Phosphoproteome?
Source: PLoS One. 2007 Aug 22;2(8):e777. doi: 10.1371/journal.pone.0000777 (PMC1945084; doi:10.1371/journal.pone.0000777)
Supplement: Table S5 — Presence (1) or absence (0) of spots phosphorylated averaged for the different organisms. (0.25 MB XLS) [file pone.0000777.s005.xls]

## Sheet: Table S5
SEQUENCE	H. sapiens	M. musculus	D. melanogaster	A. thaliana	T. aestivium	F. solani	P. pastoris	C. albicans	# positive > 95%	average > 0,88
HEYIYVDPM	1	0.833333	1	0.75	0	0	0	1	n	n
KRPSVRAKA	1	0.875	1	1	0.5	1	1	1	n	y
EDNEYTARQ	1	0.583333	0.5	0.5	0.5	0.5	0.5	0.5	n	n
ENKLYGMSD	0.166667	0.75	0.5	0.75	0.5	0.5	1	0	n	n
HRLLTLDPV	0.833333	0.708333	0.5	1	0	0.5	0	0.5	n	n
LEKKYVRRD	1	0	0	0.75	0.5	1	0.5	0	n	n
GKRQTEREK	0.666667	0.708333	1	0.25	0.5	1	0	1	n	n
APATSPKAE	0.5	0.458333	0	0.25	0	0	0	1	n	n
DEEESEQGA	0.666667	1	1	0.75	0.5	0	1	0.5	n	n
FFRRSKIAV	1	0.833333	1	1	0.5	1	0	0.5	n	n
GMTEYVATR	0.5	0.833333	1	0.25	1	0	0	0	n	n
EAALYKNLL	0.666667	0.708333	1	0.75	0	0	0	0.5	n	n
ELILSPRSK	1	0.875	1	1	1	1	1	1	y	y
RRAVSEQDA	0.166667	0.458333	0	0.25	0.5	0.5	0	1	n	n
SEDNSEDEI	0.666667	1	1	0.75	0	0.5	0.5	0	n	n
PASLSRAKA	0.833333	0.375	1	0.75	0	0.5	0.5	1	n	n
RRASL	0.833333	0.541667	1	0.75	0.5	1	0.5	1	n	n
AKKMSTYNV	0.833333	0.708333	1	1	1	1	1	1	n	y
DDINSYEAW	1	0.833333	1	1	0.5	0.5	0.5	0.5	n	n
ETRFTDTRK	1	0.708333	1	1	0.5	0.5	0.5	1	n	n
QLSTSEENS	0.666667	0.583333	0.5	0.5	0	0.5	1	0.5	n	n
SPRKSPKKS	1	0.708333	1	1	1	1	1	1	y	y
RRKASGP	0.833333	0.708333	1	1	0.5	1	0.5	1	n	n
RQLRSPRRT	0.833333	0.708333	1	1	0.5	0.5	0.5	0.5	n	n
SAVASNMRD	0	0.166667	0	0.75	0	0	1	0.5	n	n
RTPPPSG	0.333333	0.416667	0.5	0.25	0.5	0	0.5	1	n	n
LRRAS	0.833333	0.541667	1	1	0	0	0.5	0	n	n
SSTGSIDMV	0.833333	0.583333	0.5	0.5	0.5	0.5	0	0.5	n	n
TLASSFKRR	0.833333	0.875	1	0.75	1	1	0	1	n	n
VGAFSTVKG	0.666667	0.541667	1	1	0.5	0.5	1	1	n	n
YSGHSMSDP	0.5	0.166667	0	0.25	0.5	0.5	0.5	1	n	n
SPGEYVNIE	0.833333	0.375	1	0.75	0	0	0.5	1	n	n
RKRSAKE	1	0.708333	1	1	1	0.5	1	1	n	y
VINETSQHH	0.666667	0.458333	0.5	0.5	0	0	0.5	0.5	n	n
SPVVSGDTS	0.5	0.75	0.5	0.5	0	0	0.5	1	n	n
LRRFSLATM	1	0.875	1	1	1	0	0	0.5	n	n
PRPASVPPS	0.166667	0	0	0.25	0.5	1	0	0.5	n	n
SSRPSSNRS	0.833333	0.541667	1	0.5	1	0.5	0.5	0.5	n	n
TKFASDDEH	0.5	0.541667	1	1	0	0.5	1	0.5	n	n
LSDDSFIED	1	0.875	0.5	1	0.5	0.5	0.5	0.5	n	n
PSPKTPPGS	0.333333	0.75	0.5	0.5	0.5	0	1	0.5	n	n
KDIGSESTE	0.666667	0.625	0	0.5	0.5	0.5	1	1	n	n
KRRGSVPIL	1	0.708333	1	1	1	1	1	0.5	n	y
KRAKAKTAKKR	1	0.875	1	1	1	1	1	1	y	y
QSYSSSQRV	1	0.708333	1	0.25	0.5	0.5	0	1	n	n
KGTGYIKTE	1	0.541667	1	1	1	1	1	1	n	y
KRSLSEMEI	0.5	0.625	0	0.75	0.5	0.5	0.5	0.5	n	n
KRKQGSVRGL	1	0.875	1	1	1	1	1	1	y	y
HTRDSEAQR	0	0.75	0.5	0.5	0.5	0	0.5	1	n	n
MAEVSWKVL	0.5	0.875	1	0.75	0	0.5	0.5	0.5	n	n
EEGISQESS	0.666667	0.416667	0.5	0.5	0	0.5	0	1	n	n
EQQQTEDEL	0.666667	0.75	0.5	0.75	0	0.5	0.5	0.5	n	n
IGEGTYGVV	0.833333	0.666667	1	1	0	1	0.5	0.5	n	n
MMTPYVVTR	0.666667	0.541667	1	1	0.5	1	0	0	n	n
GQEVYVKKT	0.833333	0.708333	1	1	1	1	1	1	n	y
AQETSGEEI	0.833333	0.708333	1	0.5	1	1	0	0.5	n	n
DKAKSRPSL	0.5	0.708333	1	0.75	0.5	1	0	0.5	n	n
FPVSYSSSG	0.166667	0.416667	0.5	1	0	0.5	0	0.5	n	n
GRLSSMAMI	0.5	0.541667	1	0.75	0.5	0.5	1	0	n	n
EEDLSDENI	0.666667	0.541667	1	0.5	0.5	0.5	0.5	0.5	n	n
EPGPYAQPS	0.333333	0.875	1	0.5	0	0	0.5	0.5	n	n
RRRASQLKV	0.666667	0.375	1	1	1	0.5	1	0.5	n	n
SGADYPDEL	0.833333	0.833333	1	0.5	0	0.5	0	1	n	n
KQISVR	1	0.875	1	1	0.5	1	1	1	n	y
SLKDH	0.666667	0.458333	0	0.5	0	0.5	0.5	0	n	n
APRTAGGRR	0.833333	0.875	1	0.75	1	1	0.5	0	n	n
DGHEYIYVD	0.5	1	1	0.75	1	0.5	0.5	0	n	n
FKRSYEEHI	0.666667	0.583333	0.5	0.75	1	0.5	1	0	n	n
REARSRAST	1	0.541667	1	0.5	0.5	0.5	0.5	0	n	n
DRVYVHPF	0.833333	0.875	1	0.75	0.5	1	0.5	0.5	n	n
VRRSDAA	0.333333	0.458333	0	0.25	0	0.5	1	1	n	n
RRKMSRGLP	1	0.541667	1	1	0.5	1	0.5	1	n	n
SEVPYREVQ	0.666667	0.541667	1	0.5	0.5	1	1	0	n	n
PRRASATSS	0.333333	0.708333	1	0.75	0	0.5	1	0.5	n	n
RRLSI	0.833333	0.875	1	1	0.5	1	0.5	0.5	n	n
STSLSPFYL	0.666667	0.708333	1	1	0.5	1	0.5	0	n	n
TRDIYETDY	1	1	1	0.75	1	0.5	0.5	0.5	n	n
VPTLSTFRT	0.666667	0.708333	1	0.5	0	1	1	0.5	n	n
RASTSKSES	0.166667	0.708333	1	0.5	0	0	1	0	n	n
SPSSSPTHE	0.5	0.583333	1	0.75	0.5	0	0	0.5	n	n
STNDSLL	0.833333	1	1	1	0.5	1	0.5	0.5	n	n
VRTFTHEVV	0.833333	0.875	1	0.75	0.5	1	0	0	n	n
SRKMSVQEY	0.666667	0.875	1	0.75	0.5	0.5	1	1	n	n
LSGLSFKRN	0.833333	0.708333	1	1	1	0.5	1	0	n	n
PTGTTPQRK	0.5	0.458333	0	0.5	0	0	1	1	n	n
STLASSFKR	0.833333	0.875	1	1	1	0.5	1	1	n	y
TPPKSPSSA	0.333333	0.125	0.5	0.75	0.5	0.5	0.5	0.5	n	n
PAAVSEHGD	0.5	0.708333	1	0.75	1	0	0	0.5	n	n
PVSPSLVQG	0.5	0.583333	0.5	1	1	0.5	0	1	n	n
KKDASDDLD	0.833333	0.708333	1	0.75	1	0.5	1	0.5	n	n
KSRPSLPLP	0.666667	0.541667	1	1	1	1	1	0.5	n	n
LSVSSLPGL	0.333333	0.875	1	0.75	0.5	0.5	0	0	n	n
SRHSSPHQS	0.833333	0.583333	0.5	0.5	0.5	0.5	0.5	0	n	n
KKPPTPPPE	0.333333	0.25	0.5	0.75	0.5	0	1	1	n	n
KVPQTPLHT	0.333333	0.541667	1	1	1	0	1	0	n	n
PRRSSIRNA	1	0.541667	1	1	0	1	1	0.5	n	n
ILDTTGQEE	0.833333	0.833333	1	0.75	0	0.5	0.5	0	n	n
NDSNYIVKG	0.5	0.125	0.5	0.5	0.5	0	1	0	n	n
EFLRTSAGS	0.166667	0.333333	0	0.25	0.5	0.5	0	0.5	n	n
ERTNSLPPV	0	0.458333	0	0.25	0.5	0.5	0	1	n	n
IRRASTIEM	0.666667	0.541667	1	0	0	0.5	0.5	0.5	n	n
NFDDYMKSL	0.833333	0.875	1	0.5	1	0.5	0.5	1	n	n
GRTGRRNSI	1	0.708333	1	1	1	1	0.5	0.5	n	n
ATPIYLDIL	0.666667	0.708333	1	1	0.5	0	0.5	0	n	n
DMRQTVAVG	0.5	0.583333	0.5	0.5	1	0.5	0	1	n	n
GDRFTDEEV	0.833333	0.833333	1	0.75	0.5	0.5	0	1	n	n
GSGSSVTSR	0.666667	0.541667	1	0.5	1	0.5	1	0.5	n	n
EEPQYEEIP	0.833333	0.541667	1	1	0.5	0.5	0	0.5	n	n
ERRLSLVPD	0.5	0.708333	1	1	0.5	0.5	0	0.5	n	n
RRSSSRPIR	1	0.875	1	0.5	0.5	0.5	0.5	0	n	n
SKIGSTENL	0.166667	0.333333	0	0.5	0.5	0.5	0.5	0.5	n	n
NDMTSL	0.333333	0.875	0.5	0.75	0	0	1	0	n	n
AARLSLTDP	0	0.708333	0.5	0.5	0.5	0.5	0	0	n	n
ARRSTTDAG	0	0.291667	0.5	0	0.5	0.5	1	0	n	n
DLKDTKYKL	0.5	0.625	0	0.75	1	0	1	1	n	n
GAFSTVKGV	1	0.541667	1	1	1	0.5	0.5	1	n	n
RGRASSHSS	1	0.708333	1	0.75	0.5	1	0.5	0.5	n	n
RKRSRAEF	1	0.541667	1	0.75	0	1	0.5	1	n	n
LRAASLG	0.5	0.708333	1	0.5	0.5	0.5	0.5	0.5	n	n
RRRQSVLNL	0.833333	0.875	1	0.75	1	0.5	0.5	1	n	n
SIDEYFSEQ	0.666667	0.875	1	0.5	1	0	1	0	n	n
EESESD	0.666667	0.666667	1	0.75	0.5	0.5	0.5	0.5	n	n
RRRS	0.833333	0.708333	1	0.5	1	1	0	0.5	n	n
TAYGTRRHL	0.833333	0.708333	1	0.75	1	1	0	0.5	n	n
TRRISQTSQ	0.666667	0.541667	1	0.75	0.5	0.5	0.5	0.5	n	n
VTPRTPPPS	0.333333	0.25	0.5	0	0	0.5	0	0	n	n
REVSSLKSK	0.833333	0.541667	1	1	1	0.5	0.5	0.5	n	n
PEETQTQD	0.5	0.541667	1	0.75	0	0	0	1	n	n
KKQISVR	1	1	1	1	1	1	1	1	y	y
WLTKSPDGN	0.333333	0.458333	0	1	0	0	0.5	1	n	n
SRRSSLGSL	0.833333	0.875	1	1	0.5	0.5	0	0	n	n
PETVYEVAG	0.833333	0.708333	1	1	1	0.5	0.5	0.5	n	n
QEPGSGPPE	0.333333	0.458333	0.5	0.25	0	0	0	0.5	n	n
SVSSSPIKE	0.166667	0.166667	0	1	0.5	0	1	0.5	n	n
TRLHSLRER	1	0.875	1	0.75	0.5	0.5	1	0	n	n
PKEVYDVML	1	0.416667	0.5	1	1	0.5	0.5	0.5	n	n
PRTPGGRR	1	0.708333	1	0.75	0.5	1	0.5	0.5	n	n
KLSPSPSSR	1	0.541667	1	0.75	0.5	1	1	0.5	n	n
LEKKYVRRD	1	0.541667	1	1	1	1	1	1	n	y
QASSTPLSP	0.166667	0.333333	0	0.5	0.5	0.5	0	1	n	n
SRRDSLFVP	0.833333	0.708333	1	0.75	0.5	1	1	0.5	n	n
KQPIYIVME	0.833333	0.708333	1	1	0.5	1	1	1	n	y
LLQDSVDFS	1	0.708333	0.5	1	0.5	0.5	1	1	n	n
QLSTSEENS	0.5	0.416667	1	0.5	0	0	0	0.5	n	n
KIQASFRGH	1	1	1	1	1	1	1	1	y	y
NKGASQAGM	0.166667	0.708333	1	0	0	0.5	0.5	0.5	n	n
EIVESLSSS	0.833333	0.75	0.5	0.75	0	0	0	0	n	n
ESSNYMAPY	0.5	0.708333	1	0.5	0	0	1	0	n	n
KRPSKRAKA	0.833333	0.541667	1	1	1	1	1	1	n	y
NRAITARRQ	0.833333	0.541667	1	1	0	0.5	1	0.5	n	n
GSRPSESNG	0	0.375	1	0.25	0	0.5	0.5	1	n	n
DAHKSKRQH	0.5	0.375	1	0.5	1	0	1	0.5	n	n
DSLIYDDGL	1	0.833333	1	1	0.5	0.5	1	0.5	n	n
GGRDSRSGS	0.5	0.541667	1	0.5	0	0	0.5	0.5	n	n
GVERSVRPT	0.666667	0.541667	1	0.5	0.5	0	0.5	0.5	n	n
EGVKSDQAE	0.5	0.416667	0.5	0	0	0.5	0.5	0.5	n	n
ESLSSSEES	1	0.833333	1	0.75	0.5	0	0.5	0	n	n
RVRMSADAM	0.666667	0.166667	0	1	0	0.5	0.5	1	n	n
SNPTYSVMR	0.5	0.875	1	0.75	0.5	0	0.5	0	n	n
SSKRAK	0.833333	0.375	1	0.75	1	1	1	0.5	n	n
AGDGSDEEV	0.833333	0.833333	1	0.75	0	0.5	0.5	0.5	n	n
AVDRYIAIT	0.333333	0.666667	1	0.5	0	0	1	1	n	n
DPLLTYRFP	0.5	0.458333	0	1	0	0	1	1	n	n
GENIYIRHS	1	0.875	1	1	1	0	0.5	1	n	n
RLSPSPTSQ	0.166667	0.25	0.5	0.75	0	0.5	0	0	n	n
RKESYSV	0.833333	0.583333	0.5	0.75	1	0.5	1	0.5	n	n
PLSRTLS	0.333333	0.541667	1	0.5	0	0.5	0.5	1	n	n
RSRASTPPA	0.666667	0.375	1	0.25	0	0.5	0	1	n	n
SLSSSEESI	0.833333	0.666667	1	0.75	0.5	0.5	1	1	n	n
LRRASLAG	0.666667	0.875	1	0.5	1	0.5	0.5	0	n	n
ADSESEDEE	1	0.833333	1	0.75	0	0.5	0.5	0.5	n	n
THERSPSPS	0	0.458333	0.5	0	0.5	0.5	1	0.5	n	n
TVTRSYRSV	0.666667	0.708333	1	0.75	1	0.5	1	0.5	n	n
YETDYYRKG	0.833333	0.75	0.5	0.75	1	0.5	0.5	1	n	n
RKQISVRGL	1	0.875	1	1	1	0.5	1	0.5	n	n
AGTTYAL	0.333333	0.75	0.5	0.25	0.5	0.5	1	0.5	n	n
LRRASVA	0.666667	0.708333	1	0.75	0	0	0.5	0.5	n	n
YRGYSLGNW	0.5	0.875	0.5	0.5	0.5	0.5	0.5	1	n	n
SSLKSRKRA	1	0.875	1	1	1	1	1	1	y	y
PMRRSVSEA	0.166667	0.166667	0	0.5	0	0.5	0.5	0.5	n	n
RSKRSGSV	1	0.875	1	1	1	1	1	0.5	n	y
TEGQYQQQP	0.166667	0.25	0.5	0.5	0	0	0.5	0	n	n
TTPLSPTRL	0.833333	0.375	1	0.5	0.5	0.5	0	0	n	n
PQPEYVNQP	0.5	0.458333	0	0.75	0	0.5	0.5	0	n	n
VKRGISGL	1	0.541667	1	1	1	1	1	0.5	n	y
KRKQISVRG	1	0.875	1	1	1	1	1	1	y	y
LPVPSTHIG	0.5	0.541667	1	0.25	0.5	0.5	0.5	0	n	n
QRRHSLEPP	0.333333	0.541667	1	0.75	0	0.5	0.5	0	n	n
SRTLSVSSL	0.666667	0.375	1	1	0	0.5	0	0	n	n
KRPSERAKA	1	1	1	1	1	1	1	1	y	y
LRGRSFMNN	0.666667	0.541667	1	0.5	0.5	0.5	0	0.5	n	n
QRVSSYRRT	1	0.708333	1	0.75	0.5	1	0.5	0.5	n	n
HDLSSEMFN	0.666667	0.458333	0	0.75	0	0	1	0.5	n	n
KRPSRRAKA	1	0.708333	1	1	1	1	1	1	y	y
EDNEYTARP	1	1	1	0.25	0	0	0	0	n	n
ENAPSSTSS	0.166667	0.125	0.5	0.25	0.5	0.5	0	0.5	n	n
HMRSSMSGL	0.666667	0.375	1	0.75	0.5	0	0	0	n	n
LDRSSHAQR	0.666667	0.708333	1	0.5	0.5	0.5	1	0.5	n	n
GKEIYNTIR	0.666667	0.458333	0	1	0.5	0	1	1	n	n
APATPGGRR	0.833333	0.541667	1	0.75	0.5	0.5	0.5	1	n	n
DEEESEEAK	0.333333	0.25	0.5	0.5	0	0.5	1	0.5	n	n
FFKKSKIST	0.666667	0.708333	1	1	1	1	1	1	n	y
GMGTSVERA	0.166667	0.291667	0.5	0.5	0	1	0.5	1	n	n
DYDSSDIED	0.833333	1	1	1	0.5	0.5	0.5	1	n	n
EKRASGQAF	0.333333	0.708333	0.5	1	0	0.5	0	1	n	n
RRAVSELDA	0.166667	0.583333	0.5	0.5	0.5	0	1	0.5	n	n
SDGGYMDMS	0.333333	0.833333	1	0.5	0	0	0	1	n	n
NWHMTPPRK	1	0.708333	1	1	0.5	0.5	1	1	n	n
RRASI	1	0.708333	1	0.75	0	0.5	0	0	n	n
AKKGSEQES	0	0.166667	0	0.25	0.5	0	1	1	n	n
DDEMTGYVA	0.666667	0.833333	1	0.75	0.5	0	0.5	0.5	n	n
ETDYYRKGG	1	0.708333	0.5	0.75	1	1	1	0.5	n	n
YVTTSTRTY	0.833333	0.875	1	0.75	0.5	0.5	1	0.5	n	n
SPQPSRRGS	1	0.708333	1	0.75	0	0.5	1	0	n	n
RRAASVA	0.833333	0.541667	1	0.75	0	1	1	1	n	n
RPSESNGQP	0.166667	0.166667	0	0.25	0	0.5	0.5	0.5	n	n
SASTTPVKK	0.333333	0.541667	1	1	1	1	0	0.5	n	n
NSYGSRRGN	1	0.708333	1	0.75	0.5	0.5	0.5	0.5	n	n
LRRASL	0.833333	0.541667	1	1	0	0.5	0.5	1	n	n
SSTDSADSG	0.5	0.75	0.5	0.5	0	0	0.5	1	n	n
TKSGSTTKN	0.666667	0.708333	1	0.75	0	1	0.5	0.5	n	n
VETTYADFI	0.833333	1	1	0.5	0.5	0.5	0	1	n	n
YSFTTTAER	0.5	0.541667	1	0.5	0	0.5	0.5	0	n	n
SPFKYQSLL	0.333333	0.25	0.5	0.75	0.5	0.5	0.5	0.5	n	n
RKRSAAE	1	0.375	1	0.25	0.5	1	0	0.5	n	n
VIKRSPRKR	1	0.875	1	1	1	1	1	1	y	y
SPVKSPEAK	0.166667	0.708333	1	0.25	0	0.5	0	1	n	n
LRRASVAQL	0.833333	0.541667	1	1	1	0.5	0.5	0.5	n	n
PRMPSLSVP	0.666667	0.166667	0	0.25	0.5	0	0.5	0.5	n	n
SSPVYQDAV	1	0.708333	1	1	0	1	1	0	n	n
TKDTYDALH	0.666667	0.833333	1	0.75	0.5	0	0.5	1	n	n
LRSPSWEPF	0.5	0.708333	0.5	1	0.5	0.5	0.5	0.5	n	n
PSLPTPPTR	1	0.541667	1	1	0	0.5	0.5	0.5	n	n
KASASPRRK	1	0.708333	1	1	1	1	1	1	y	y
KRRDYLDLA	1	0.291667	0	1	0.5	1	1	1	n	n
PAPAVRASDRA	0.5	0.583333	0.5	0.75	0	0.5	1	0.5	n	n
QSRASDKQT	0.166667	0.125	0	0.75	0.5	0.5	0.5	0.5	n	n
KGQESFKKQ	1	0.708333	1	1	1	1	1	1	y	y
KRSGSVYEP	1	0.541667	1	1	0.5	1	1	0.5	n	n
KRAQISVRGL	1	0.875	1	1	1	1	1	1	y	y
HSSQSQGGG	0.166667	0.416667	0.5	0.25	0	0.5	0.5	1	n	n
MAEAYSEIG	0.666667	1	1	1	0	1	0	0.5	n	n
EEESSYSYE	0.833333	0.666667	1	1	0.5	0.5	1	0.5	n	n
EQPGSDDED	1	0.708333	1	1	1	0	0.5	0.5	n	n
IEQFSTVKG	0.333333	1	1	1	1	0.5	0.5	0	n	n
MLDHSESTK	0.166667	0.583333	0.5	0.5	1	0	0	0.5	n	n
GPRTTRAQG	1	0.708333	1	0.5	0.5	1	0.5	1	n	n
AQDTYLVLD	1	0.875	0.5	0.75	0	0.5	0.5	1	n	n
DIPESQMEE	0.5	1	1	1	0.5	0.5	0.5	0.5	n	n
FPRASFGSR	0.833333	0.541667	1	0.75	0	1	0.5	0.5	n	n
GRKASGSSP	0.666667	0.541667	1	0.75	1	1	0	0	n	n
EDVGSDEEE	0.833333	0.833333	1	1	0.5	0	0	0	n	n
EPAVSPLLP	0.833333	0.166667	0	0.25	0	0	1	0.5	n	n
RRRASQLKI	0.5	0.541667	1	1	0	0.5	0	0.5	n	n
SFTTTAERE	0.166667	0.25	0.5	0.25	1	0	0.5	1	n	n
PLSRTL	0.666667	0.541667	1	0.75	0	1	0.5	1	n	n
SGRGK	0.666667	0.583333	0.5	0.75	1	0.5	0.5	1	n	n
APRSPGGRR	1	0.708333	1	0.5	0.5	1	0	0	n	n
DGERYDEDE	1	1	1	0.75	1	0	0.5	1	n	n
FKRPTLRRV	1	0.875	1	0.75	1	0.5	0.5	1	n	n
REAEYEPET	0.833333	1	1	1	0.5	0.5	0.5	0.5	n	n
DRVYIHPF	0.833333	1	1	1	0.5	0	0	0	n	n
VRRISGL	0.833333	0.708333	1	0.5	0	0.5	0.5	1	n	n
RRKGTDVNV	0.833333	0.708333	1	0.75	1	1	0	1	n	n
SETKTEEEE	1	0.541667	1	0.75	0.5	0	0.5	1	n	n
PQRATSNVF	0.666667	0.666667	1	0.5	0	0.5	1	0.5	n	n
RRGSV	1	0.541667	1	0.75	0	0.5	0.5	0.5	n	n
STSKSESSQ	0	0.583333	1	0.5	0	0.5	0.5	1	n	n
TRAPSRTAS	0.666667	0.708333	1	0.75	0	0.5	0.5	0.5	n	n
VPRTPGGRR	0.833333	0.875	1	1	1	0.5	0	0.5	n	n
RASSSRSVR	1	0.541667	1	0.75	1	1	0	0.5	n	n
SPSSSPASL	0.166667	0.291667	0.5	0	0.5	0.5	0.5	0	n	n
RVYVHPF	1	0.875	1	1	1	0.5	1	0	n	n
VRRVSDDVR	0.333333	0.333333	0	0.25	0	0.5	0	0	n	n
SRKMSIQEY	0.666667	0.833333	1	0.5	0	1	1	0	n	n
LSGFSFKKS	1	0.708333	1	1	1	1	1	1	y	y
PSSTSSSSI	0.166667	0.458333	0.5	0.25	0	0.5	0.5	0.5	n	n
STGIYEALE	1	1	1	1	1	0.5	0.5	1	n	n
TPPKSPSAS	0	0.291667	0	0.5	0.5	0.5	1	0.5	n	n
LYSSSPGGA	0.5	0.333333	0	0.5	0	0	0.5	0	n	n
PVPKSPVEE	0.333333	0.583333	0.5	0.5	0.5	0.5	0.5	0	n	n
KKASFKAKK	1	0.875	1	1	1	1	1	1	y	y
KSPAKTPVK	1	0.708333	1	1	1	1	1	1	y	y
PLSKTLSVSS	0.5	0.583333	0.5	0.75	0.5	1	0	0	n	n
SRGKSSSYS	1	0.541667	1	1	1	1	1	1	n	y
KKLGSKKPQ	1	0.708333	1	1	1	1	1	1	y	y
KTTASTRKV	1	0.875	1	1	1	1	1	1	y	y
PRRRTRRAS	0.833333	0.583333	0.5	0.75	0.5	1	0	0.5	n	n
IHQRSRKRL	1	0.875	1	1	0.5	1	0.5	1	n	n
NDALSGSGN	0.166667	0.458333	0.5	0.5	0.5	0	0.5	1	n	n
EETQTQDQP	0.666667	0.416667	0.5	0.5	0	0.5	1	1	n	n
ERSQSRKDS	1	0.583333	0.5	1	0.5	1	1	0	n	n
IRQASQAGP	0.666667	0.458333	0.5	0	0	0	0.5	0.5	n	n
NFDDYMKEV	1	0.708333	1	0.75	0.5	0.5	0	0	n	n
GRRQSLIQD	1	0.25	0.5	1	0.5	0	0.5	0.5	n	n
ASFEYTILD	1	0.875	1	0.5	0.5	0	0.5	0.5	n	n
DLSTYASIN	0.833333	0.833333	1	0.75	0	0.5	0	1	n	n
GDNDYIIPL	0.666667	0.875	1	1	0.5	0.5	1	0	n	n
GSESTEDQA	0.5	0.583333	0.5	0.75	0	0	1	0.5	n	n
EENVSVDDT	0.666667	0.875	0.5	0.75	0.5	0	0	0.5	n	n
ERRKSKSGA	0.666667	0.708333	1	0.75	1	0.5	1	0.5	n	n
RRSRSRSRS	1	0.875	1	1	1	1	0.5	0	n	n
SKIGSLDNI	0.833333	0.458333	0	0.75	0.5	0.5	0	1	n	n
NDITSL	0.833333	0.666667	1	1	0.5	0	0	1	n	n
AARGSFDAS	0.666667	0.416667	0.5	0.25	0.5	1	0	1	n	n
ARNDSVTVA	0.166667	0.583333	0.5	0.25	0	0	1	1	n	n
DLFGSDEED	1	1	1	1	1	0	0.5	0	n	n
FSSRSYTSG	0.666667	0.708333	1	1	0.5	0	0.5	1	n	n
RGKSSSYSK	0.833333	0.708333	1	1	1	1	1	1	n	y
RKRSRAEA	0.666667	0.708333	1	0.75	0.5	1	0.5	0.5	n	n
LKRASLG	0.5	0.583333	0.5	0.5	0.5	0.5	0	0.5	n	n
RRRPTPATL	0.666667	0.541667	1	0.5	0.5	1	0.5	0.5	n	n
SIADTFVGT	0.5	0.583333	1	0.75	0.5	0.5	0	0	n	n
LRRNSI	0.833333	0.708333	1	0.5	0	1	0.5	0.5	n	n
RRRRASVA	1	0.541667	1	0.75	0.5	1	0	0.5	n	n
TATDYHTTS	0.333333	0.416667	0.5	0	0	0	0.5	0.5	n	n
TRRASRPVR	0.833333	0.541667	1	1	0.5	0.5	1	0	n	n
VSSSSYRRM	0.666667	0.708333	1	1	1	1	0.5	0.5	n	n
REVSSLKNK	0.666667	0.541667	1	1	0.5	1	0	0	n	n
LSYRRYSL	0.833333	0.708333	1	0.75	1	0.5	0.5	0	n	n
KKKASVA	0.666667	0.708333	1	1	1	0.5	1	1	n	n
WKRTSMKLL	0.666667	0.708333	1	1	0.5	1	1	1	n	n
SRRQSVLVK	1	0.875	1	1	1	1	1	1	y	y
PENDYEDVE	1	0.833333	1	1	1	1	0.5	0	n	n
QEGLYNELQ	0.666667	0.875	0.5	1	0.5	0	0.5	1	n	n
SVPPSPSLS	0	0.458333	0.5	0.5	0	0.5	0.5	0.5	n	n
TRKVSLAPQ	0.666667	0.375	1	0.75	0.5	0.5	0	0.5	n	n
PKDPSQRRR	1	0.708333	1	0.75	0.5	1	0.5	0.5	n	n
KRKQISVR	1	0.875	1	1	1	1	1	1	y	y
KLRRSSSVG	1	0.875	1	1	1	1	1	1	y	y
LDPLSEPED	1	1	1	0.75	0.5	0	0.5	0.5	n	n
QAGMTAPGT	0.166667	0.166667	0	0.5	0	0.5	0.5	0	n	n
SRRASRPVR	1	0.541667	1	1	0.5	1	0.5	1	n	n
KPGFSPQPS	0.333333	0.416667	0.5	0.5	1	0	0.5	0.5	n	n
LLPMSPEEF	0.833333	1	1	1	0	1	0	0	n	n
QLNDSSEEE	0.666667	1	1	1	0.5	0.5	0	0	n	n
KGGSYSQAA	1	0.708333	1	1	1	0.5	1	1	n	y
NIYISPLKS	0.666667	0.875	1	1	0.5	0.5	1	1	n	n
EIRVSINEK	0.666667	0.708333	0.5	0.5	0	1	0.5	1	n	n
ESRISLPLP	0.5	0.291667	0	0.25	0.5	0	0.5	0	n	n
KRPSIRAKA	1	0.875	1	1	1	1	1	1	y	y
NPGFYVEAN	1	0.708333	0.5	0.5	0	0.5	0.5	1	n	n
GSRGSGSSV	0.5	0.416667	0.5	0.25	0.5	1	1	0	n	n
DAGASPVEK	0.333333	0.291667	0	0.5	0.5	0	0	0.5	n	n
DRRVSVAAE	0.666667	0	0	0	0	1	0	0.5	n	n
GGRASDYKS	0.666667	0.875	1	1	0.5	1	1	1	n	y
GVDTYVEMR	0.833333	0.708333	1	1	0.5	0.5	0.5	0.5	n	n
EGTHSTKRG	0.666667	0.541667	1	0.75	1	0.5	0.5	0.5	n	n
ESLESYEIN	1	1	1	1	0.5	0.5	1	0	n	n
RVRKTKGKY	1	0.875	1	1	1	1	1	1	y	y
SNPEYLSAS	0.833333	0.875	1	0.75	0.5	0.5	0.5	0.5	n	n
RRSTVA	0.666667	0.375	1	0.75	1	0.5	0.5	0.5	n	n
AEPGSPTAA	0	0.333333	0	0.25	0.5	0	0.5	0	n	n
AVDGYVKPQ	0.333333	0.75	0.5	0.75	0	0.5	0.5	0.5	n	n
DPGVSYRTR	1	0.708333	1	0.5	0	0.5	0	1	n	n
GEINTEDDD	0.833333	0.833333	1	1	0	0.5	1	0	n	n
RLSISTESQ	0.333333	0.166667	0	0.25	0	0.5	1	0.5	n	n
RKEISVR	1	0.875	1	1	1	1	1	0.5	n	y
PGSPQKR	0.166667	0.458333	0	0.5	0.5	0	0.5	0	n	n
RSGYSSPGS	0.666667	0.375	1	0.5	0	0	1	0.5	n	n
SLRASTSKS	1	0.708333	1	1	1	0.5	1	1	n	y
VRKISGL	0.666667	0.708333	1	0.75	1	0	0	0	n	n
ADGVYAASG	0.666667	0.833333	1	1	0	0	0.5	0	n	n
TGFLTEYVA	1	1	1	0.75	0.5	0.5	1	0.5	n	n
TVSTSLGHS	0.333333	0.375	1	0.5	0.5	0	0.5	0	n	n
YDKEYYSVH	0.833333	0.708333	1	1	0.5	1	1	1	n	y
RKLKSQGTR	1	0.541667	1	1	0.5	0.5	0.5	0.5	n	n
NRKPSKDKD	0.666667	0.875	1	1	1	0.5	1	0.5	n	n
LRRASPG	0.666667	0.541667	1	0.5	0	0.5	1	1	n	n
YMAPYDNYV	0.833333	1	1	1	1	0.5	1	0.5	n	n
SSKAYGNGY	0.5	0.875	1	1	0	0.5	0.5	1	n	n
PLTPSGEAP	0.5	0.291667	0.5	0.25	0.5	0	0	0	n	n
RRRRPTPA	1	0.666667	1	0.75	0.5	1	0.5	0.5	n	n
TEGQYQPQP	0.5	0.458333	0.5	0.5	1	1	0.5	1	n	n
TSSSSIFDI	0.666667	0.75	0.5	0.75	0.5	0	0.5	0.5	n	n
PPSPSLSRH	1	0.541667	1	1	0	0.5	0.5	1	n	n
SSKRAKAK	1	1	1	1	1	1	1	1	y	y
KRKNSILNP	1	0.708333	1	1	1	1	1	1	y	y
LNRMSFASN	0.5	0.708333	1	0.75	0.5	0.5	0.5	0	n	n
QRHGSKYLA	1	0.541667	1	0.25	0.5	1	1	0.5	n	n
SRTASFSES	0.833333	0.708333	1	0.75	1	1	0.5	0.5	n	n
KRPSDRAKA	1	1	1	1	1	1	1	1	y	y
LRGPSWDPF	0.833333	0.75	0.5	0.75	0.5	0	0.5	1	n	n
QRSTSTPNV	0	0.166667	0	0.25	0	0	0	1	n	n
HDALSGSGN	0.5	0.583333	0	0.75	0	0	1	1	n	n
KRPSQRAKY	1	0.875	1	1	1	0.5	1	1	n	y
EDNEYTARE	0.833333	0.833333	1	0.75	0	0.5	0.5	1	n	n
ENAFSPSRS	0.166667	0.416667	1	0	0	0	0	0.5	n	n
HKSGYLSSE	0.5	1	1	0.5	0.5	0.5	0.5	1	n	n
LAYESHESM	0.5	0.291667	0.5	0.5	0	0.5	1	0.5	n	n
GHQGTVPSD	0.333333	0.75	0.5	0.25	0	0	0.5	0.5	n	n
ANDEYFIRK	1	0.25	0.5	1	0.5	0.5	1	0.5	n	n
DEASTTVSK	0.5	0.708333	1	0.75	0.5	0.5	0	0.5	n	n
FEARYQQPF	0.833333	0.833333	1	0.5	0.5	0.5	0	0.5	n	n
GLLRSWNDP	1	0.833333	1	0.75	1	1	0.5	0.5	n	n
DTVTSPQRA	0.333333	0.541667	1	0.75	1	1	0	0.5	n	n
EKHHSIDAQ	0.5	0.541667	1	0.25	0	0	0.5	1	n	n
RRASTIEMP	1	0.541667	1	0.5	0	0.5	0.5	0	n	n
SDEESNDDS	0.833333	0.833333	1	1	0	0.5	0.5	1	n	n
NVFSSPGGT	0.333333	0.416667	0.5	1	0.5	0.5	0	1	n	n
RRASF	0.5	0.541667	1	0.75	1	0.5	0.5	1	n	n
AKGGTVKAA	0.666667	0.416667	0.5	1	1	0.5	1	1	n	n
DDEITQDEN	0.5	0.708333	1	1	0.5	0	0.5	0.5	n	n
ETDDYAEII	0.666667	0.833333	1	0.5	0.5	0.5	1	0.5	n	n
YTTNSPSKI	0.666667	0.416667	0.5	0.75	0.5	0.5	1	0.5	n	n
SPLKSPYKI	0.5	0.375	1	1	0	0.5	1	0.5	n	n
RKRTRKE	1	0.708333	1	1	1	1	1	1	y	y
RPPGFTPFR	0.833333	0.541667	1	1	1	0	0.5	0.5	n	n
SASGTPNKE	0.333333	0.416667	0.5	0.25	0.5	0.5	0.5	0	n	n
NSVDTSSLS	0.5	0.375	1	0.5	0	0.5	0	0.5	n	n
LRANSI	0.833333	0.416667	0.5	0.75	0.5	0.5	1	1	n	n
SSSSSPSRR	0.833333	0.708333	1	0.5	0.5	0	1	1	n	n
TKSASFLKG	0.833333	0.541667	1	1	0.5	0.5	1	1	n	n
VESLSSSEE	0.666667	0.541667	0.5	0.75	0.5	0.5	0.5	0.5	n	n
YRRNSVRFL	1	0.541667	1	0.75	0.5	1	0.5	0.5	n	n
SPALTGDEA	0.666667	0.583333	0.5	0.75	0	0.5	1	0.5	n	n
RKQITVR	0.833333	0.875	1	1	1	0.5	1	1	n	y
VHNRSKINL	0.833333	0.708333	1	1	0.5	0.5	0.5	1	n	n
SPVHSIADE	0.666667	0.458333	0	0	0	0.5	0	0.5	n	n
LRRASLGAF	1	0.708333	1	1	1	0.5	0.5	1	n	n
PRKGSPRKG	0.666667	0.375	1	0.75	1	0.5	1	1	n	n
SSPGSPGTP	0.166667	0.291667	0	0.25	0	0	0	0	n	n
TKAASEKKT	0.5	0.125	0	0.5	0	0.5	1	1	n	n
LRRSSSVGY	1	0.541667	1	0.75	1	0.5	1	0.5	n	n
PSEKSEEIT	0	0.625	0	0.5	0	0	0.5	1	n	n
KAQEYFNIK	1	0.25	0.5	1	0.5	0.5	1	1	n	n
KRQSSTSNA	1	0.375	1	0.75	1	0	1	0.5	n	n
QKRPSQRSKYL	1	0.708333	1	1	1	1	1	1	y	y
QSPSSSPTH	0.666667	0.583333	0.5	0.25	0	0	1	1	n	n
KGHEYTNIK	0.833333	0.708333	1	1	0.5	0.5	1	1	n	n
KRRSSSYHV	1	0.708333	1	1	1	1	1	1	y	y
KAKQISVRGL	0.833333	0.708333	1	1	1	1	1	1	n	y
HSIYSSDDD	0.5	0.75	0.5	0.75	0.5	0	1	0	n	n
LVMQTAAGT	0.5	0.375	1	1	0	0.5	1	0	n	n
EEELYLEPL	1	0.708333	1	0.75	0.5	0	0	0.5	n	n
EQLSTSEEN	0.333333	0.708333	1	0.5	0.5	0	0.5	0.5	n	n
IDMESQERI	0.666667	0.708333	1	1	0.5	0.5	1	0	n	n
MILLSELSR	0.5	0.458333	0.5	0.5	0.5	1	0	1	n	n
GPAASPAAA	0.166667	0.291667	0	0.5	0.5	0	0	0.5	n	n
AQAASPAKG	0.166667	0.583333	0.5	0.25	1	0.5	0.5	0.5	n	n
DHSRSTKAA	0.5	0.541667	1	0.75	1	1	0.5	1	n	n
FPFHSPSRL	0.833333	0.875	1	0.75	1	0.5	0.5	1	n	n
GRILTLPRS	0.833333	0.541667	1	0.5	0.5	0.5	0.5	0.5	n	n
EDVGSDEED	0.666667	0.833333	1	0.75	0	1	0.5	1	n	n
ENTVSTSLG	0.333333	0.458333	0.5	0.25	0	0.5	0.5	0	n	n
RRQHSYDTF	1	0.875	1	0.25	0	1	0	0.5	n	n
SFMMTPYVV	0.666667	0.541667	1	0.5	0.5	0.5	1	0.5	n	n
PGTESFVNA	1	0.708333	1	0.5	0	0	0.5	1	n	n
SDEEV	0.833333	1	1	0.5	0	1	1	0	n	n
APQTPGGRR	0.833333	0.375	1	0.75	0	0	0.5	0.5	n	n
DFPLSPPKK	0.833333	0.875	1	1	0.5	0.5	1	1	n	n
FKAFSPKGS	1	0.708333	1	1	1	1	1	1	y	y
RDSNYISKG	0.666667	1	1	0.75	0.5	0.5	0	0.5	n	n
DDEESESD	1	0.875	1	0.5	0	0.5	1	0.5	n	n
VKRISGL	1	0.541667	1	1	1	1	0.5	0.5	n	n
RRKDYPALH	1	0.375	1	0.75	1	1	0.5	1	n	n
SEKKSKGLG	0.666667	0.708333	1	0.5	0.5	1	0.5	0	n	n
PPSAYGSVK	0.833333	0.708333	1	0.75	0.5	0	0.5	0	n	n
RRFSV	1	0.541667	1	0.5	1	0.5	0	0.5	n	n
STRRSVRGS	1	0.708333	1	0.75	0.5	0.5	0.5	0.5	n	n
TQSTSGRRR	0.833333	0.875	1	0.75	0.5	0.5	1	0.5	n	n
VNELSKDIG	0.333333	0.75	0	0.5	0.5	0.5	0.5	0.5	n	n
RAGETRFTD	0.5	0.875	1	0.25	0	1	0.5	0	n	n
SPSPSFRWP	0.833333	0.708333	1	0.75	0	1	1	0.5	n	n
RVSGSRR	1	0.875	1	0.75	0.5	0.5	0.5	0.5	n	n
VRLRSSVPG	1	0.541667	1	1	0.5	0	1	0.5	n	n
SRKLSDFGQ	0.166667	0.625	0	0.25	0.5	0	1	0	n	n
LSGFSFKKN	1	0.708333	1	1	1	1	1	1	y	y
PSRRSRSRS	0.5	0.291667	0	0.75	1	0	0	0.5	n	n
STDYYREGP	0.833333	0.875	1	1	1	1	0.5	0.5	n	n
TPAISPSKR	1	0.875	1	1	0.5	1	1	1	n	y
LVVASAGPT	0.333333	0.458333	0.5	0.25	0.5	0.5	0	0.5	n	n
PVPEYINQS	0.833333	1	1	0.75	0	0.5	1	0.5	n	n
KKAESPVKE	0.333333	0.25	0.5	1	1	1	1	1	n	n
KSLNYIDLD	1	0.875	1	0.75	0.5	0	1	0	n	n
KRKQISVRGL	1	0.708333	1	1	1	1	1	1	y	y
SRGDYMTMQ	0.333333	0.166667	0	0.5	0.5	0.5	0.5	0.5	n	n
KKKGSGEDD	0.833333	0.708333	1	1	0.5	0.5	1	0.5	n	n
KTSPSSSPA	0.5	0.375	1	0.75	1	0.5	1	0	n	n
PRRRSSFGI	1	0.708333	1	0.75	1	0.5	0.5	0	n	n
IGSVSEDNS	0.5	0.708333	1	0.75	1	0.5	1	0.5	n	n
NAPVSALGE	0.166667	0.333333	0	0.5	1	0	0	0	n	n
EETPYSYPT	0.666667	0.875	1	0.75	1	1	0.5	0.5	n	n
ERSPSPSFR	0.833333	0.875	1	0.75	1	1	0.5	0	n	n
IRKYTMRRL	1	0.708333	1	0.75	1	1	1	1	n	y
NEEESSYSY	0.833333	0.708333	1	1	1	0.5	0.5	1	n	n
GRRQSLIED	0.833333	1	1	0.75	1	0.5	1	0	n	n
ASATSSSGG	0.333333	0.583333	1	0.5	0.5	0.5	0.5	1	n	n
DLPMSPRTL	0.833333	0.25	0.5	0	0.5	0	0.5	1	n	n
GDLQSAEFH	0.666667	0.833333	1	0.75	0.5	0	0.5	0	n	n
GSEEYMNMD	0.5	0.25	0.5	0.25	1	1	0.5	1	n	n
EENTYDEYE	0.666667	0.541667	0.5	1	0.5	0.5	0.5	0	n	n
ERRKSHEAE	0.666667	0.708333	1	1	1	0.5	1	0.5	n	n
RRRVTSATR	0.833333	0.708333	1	0.75	1	0.5	0.5	0	n	n
SKDSSKRGR	1	0.875	1	0.75	1	0.5	1	0.5	n	n
MSVEEV	0.666667	0.583333	0.5	0.5	0.5	0	0	1	n	n
AALESEDED	0.666667	1	1	0.5	0.5	1	0	0	n	n
ARKSTRRSI	1	0.875	1	0.75	1	0.5	1	1	n	y
DLFGSDDEE	1	0.833333	1	1	0.5	0	0.5	0	n	n
FRRLSISTE	0.5	0.583333	0.5	0.75	0.5	0	0	0	n	n
RGAISAEVY	0.833333	0.708333	1	1	1	0.5	1	0.5	n	n
RKISASEF	0.833333	0.875	1	0.5	1	0	0	0.5	n	n
LHRASLG	0.5	0.375	1	0.5	0	0	0	0.5	n	n
RRRPTPAML	0.666667	0.875	1	1	0.5	0.5	0.5	0.5	n	n
SGYSSPGSP	0.5	0.291667	0.5	0.25	0	0.5	0.5	0	n	n
LGEGTP	0.5	0.583333	0.5	0	0.5	0	0.5	0	n	n
RRLSSLRA	0.833333	0.708333	1	0.75	1	0.5	0.5	0	n	n
TAESSQAEE	0.166667	0.875	0.5	0.75	0.5	0	0.5	0.5	n	n
TRRASFSAQ	0.666667	0.875	1	1	1	0.5	1	1	n	y
VSRTSAVPT	0.333333	0.583333	0.5	1	0	0.5	1	0	n	n
REQLSTSEE	0.666667	0.833333	1	0.75	0.5	1	0.5	0	n	n
LSYRGYSL	1	0.541667	1	1	0.5	1	1	0.5	n	n
KASGSSP	0.5	0.416667	0.5	0.75	0.5	0.5	1	0	n	n
VVGGSLRGA	0.833333	0.541667	1	0.75	0.5	0	1	0	n	n
SRRPSYRKI	0.833333	0.875	1	0.75	1	1	1	1	n	y
PEGDYEEVL	1	1	1	1	1	1	1	0.5	n	y
QEGDTDAGL	0.833333	0.875	1	0.75	0.5	0.5	0	0	n	n
SVFSSPSAS	0.833333	0.583333	1	0.75	0.5	0.5	1	1	n	n
TRKISQTAQ	0.666667	0.708333	1	0.5	1	0.5	0.5	1	n	n
PINGSPRTP	0.833333	0.75	0.5	0.75	0	0.5	0.5	0.5	n	n
KQISVRGL	1	0.875	1	1	1	0.5	1	1	n	y
KLINSIADT	0.5	0.75	0.5	1	0	0.5	0.5	1	n	n
LDDQYTSSS	1	0.875	1	0.75	1	1	1	0.5	n	y
PYDNYVPSA	0.833333	0.875	1	0.75	1	1	0.5	1	n	n
SRQLSSGVS	0.5	0.458333	0	0.5	0.5	0.5	0.5	0	n	n
KNIVTPRTP	0.833333	0.541667	1	0.75	1	1	1	1	n	y
LKLASPELE	0.833333	0.291667	0	0.75	0.5	1	0	0.5	n	n
QLIDSMANS	1	0.458333	0.5	0.25	0.5	1	0	0	n	n
IVYKSPVVS	1	0.75	0.5	0.75	1	0.5	1	1	n	n
NGYISAAEL	1	1	1	0.75	0	0.5	1	1	n	n
EILNSPEKA	0.333333	0.25	1	1	0	0	0.5	0	n	n
ESPESTEIT	0.666667	0.708333	1	0.5	0	0.5	1	0.5	n	n
KRPSHRAKA	1	0.708333	1	1	1	1	1	1	y	y
NNYVYIDPT	1	0.833333	1	0.75	0	0.5	1	0	n	n
GSPRTPRRG	0.833333	0.708333	1	0.5	0.5	0.5	0.5	0	n	n
DADEYLIPQ	0.833333	0.833333	1	1	0	0.5	0	0	n	n
DRLVSARSV	0.333333	0.875	1	0.75	0	0.5	0.5	0.5	n	n
GGLTSPGLS	0	0.458333	0.5	0.75	0	0.5	1	0	n	n
GTVPSDNID	0.666667	0.875	1	0.75	0.5	0	0	0	n	n
EGSAYEEVP	0.833333	0.541667	0.5	0.75	0.5	1	0.5	0.5	n	n
ESIISQETY	0.666667	0.833333	1	0.75	0.5	0.5	0.5	1	n	n
RVRKSKGKY	1	0.875	1	1	1	1	1	1	y	y
SNDSTSVSA	0.166667	0	0	0.75	0	0.5	1	1	n	n
RRPTVA	0.666667	0.541667	1	0.75	0.5	0.5	0	0.5	n	n
AEPDYGALY	1	0.708333	1	1	0.5	0.5	1	0.5	n	n
AVASSPSKA	0.5	0.708333	1	0.75	0.5	0.5	1	0.5	n	n
DPGTSYRTR	0.666667	0.541667	1	1	0	0.5	1	1	n	n
GEGTYGVVY	0.666667	1	1	1	0.5	0.5	1	0.5	n	n
RLRLSPSPT	0.833333	0.375	1	0.5	0	0.5	0.5	0	n	n
RKASRKE	1	0.875	1	1	1	1	1	1	y	y
LRRWSLG	0.833333	0.875	1	0.5	0	0.5	0.5	0.5	n	n
RRVTSATRR	0.833333	0.708333	1	1	0.5	0.5	0.5	0.5	n	n
SLQASIVTD	0.833333	0.125	0.5	0.25	1	0.5	0	0.5	n	n
RRATPA	0.833333	0.375	1	0.5	0.5	0.5	1	0	n	n
ADGIYAASG	1	0.666667	1	0.5	0	0	0.5	0	n	n
TGDTYTAHA	0.5	0.458333	0	1	0.5	0	0.5	0	n	n
TVSKTETSQ	0	0.166667	0	0.75	0	0	0.5	0	n	n
WTSDTQGDE	0.833333	0.833333	1	1	0	0.5	0	0.5	n	n
RKFSSARPE	0.666667	0.541667	1	0.5	0.5	1	0.5	0	n	n
KKKKASVA	0.666667	0.875	1	1	1	1	1	1	n	y
LRRASLG	0.666667	0.708333	1	0.75	0.5	0.5	0	0	n	n
YKNDYYRKR	1	0.708333	1	1	1	1	1	1	y	y
SSEITTKDL	0.666667	0.75	0.5	1	0.5	0	0.5	1	n	n
PLSRTLSVS	0.833333	0.875	1	1	0	0.5	0.5	1	n	n
LRRASLRG	1	0.875	1	0.75	0.5	0.5	1	1	n	n
TEGQYELQP	0.666667	1	1	1	0.5	1	0	0	n	n
TSPSSSPAS	0	0.166667	0	0.5	0	0.5	0.5	0	n	n
PPSAYGSVK	0.5	0.708333	1	0.75	0.5	0.5	0	1	n	n
RTKRSGSV	1	0.875	1	1	1	1	1	0.5	n	y
KRFGSKAHM	1	1	1	1	1	1	1	1	y	y
LNDSSEEED	0.833333	1	1	0.75	1	0.5	1	1	n	y
QRATSNVFA	0.333333	0.291667	0.5	0.75	1	1	0.5	1	n	n
SRSRTPSLP	0.833333	0.708333	1	1	0.5	1	0.5	0	n	n
KRPSARAKA	1	1	1	1	1	1	1	1	y	y
LRAPSWIDT	1	1	1	1	1	1	1	0.5	n	y
QRRTSVSGE	0.833333	0.416667	0.5	1	0	0	0	1	n	n
HATPSPPVD	0.5	0.583333	0.5	0.5	0	0.5	0.5	0	n	n
KRPSQRAKA	1	0.875	1	1	1	1	1	1	y	y
EDAESEDEE	0.833333	0.708333	1	0.75	1	0	0.5	0.5	n	n
ENAEYLRVA	0.5	0.875	0.5	0.75	0.5	0	0	0.5	n	n
HKRKSSQAL	0.666667	0.75	0.5	1	0.5	0.5	1	1	n	n
LAYESHESL	0.833333	0.875	1	0.5	0.5	0.5	1	1	n	n
GGVDYKNIH	0.666667	0.416667	0.5	1	0.5	0.5	0	0.5	n	n
ALRPSTSRS	0.833333	0.375	1	1	0	0.5	1	0.5	n	n
DEAATKTQT	0.166667	0.583333	0.5	0.5	0.5	0.5	0.5	0.5	n	n
FARKSTRRS	1	0.875	1	1	1	0.5	0.5	0	n	n
GLGESRKDK	0.333333	0.291667	0	1	1	0.5	0	0.5	n	n
DTHRTPSRS	0.666667	0.875	1	1	0	0.5	0.5	0.5	n	n
EKESSNDST	0.666667	0.708333	0.5	1	0	0	0.5	0	n	n
RRAISGDLT	0.5	0.291667	0	0.5	0	0.5	0.5	1	n	n
SAYRSVDEV	0.5	0.666667	1	0.75	0.5	1	0.5	1	n	n
NTVSTSLGH	0.666667	0.708333	1	1	0.5	0	0.5	0.5	n	n
RASLG	0.5	0.583333	0.5	0.75	0.5	0.5	0	0.5	n	n
AKDASKRGR	0.833333	0.708333	1	1	1	1	1	1	n	y
DDEASTTVS	0.5	0.875	1	0.75	0.5	0.5	1	0	n	n
ETAESSQAE	0.666667	0.541667	1	0.75	0	0.5	0.5	0	n	n
YTRFSLARQ	0.666667	0.708333	1	0.75	0.5	0	0	1	n	n
SPKQSPSSS	0.166667	0.416667	0.5	0.5	0	0.5	0	0	n	n
RKRSRKE	0.833333	0.708333	1	0.75	0.5	0.5	0	0.5	n	n
RPPGFSPFR	0.833333	0.708333	1	0.5	1	1	0.5	0.5	n	n
SARVYENVG	0.833333	0.416667	1	0.75	0.5	0.5	0.5	0.5	n	n
NRSASEPSL	0.5	0.458333	0.5	0.25	0	0	0	0.5	n	n
KGYSLG	0.333333	0.708333	1	0.75	0.5	0.5	0.5	0.5	n	n
SSSSSPKAE	0.333333	0.541667	0.5	0.5	0	0	0	0	n	n
TKKTSFVNF	0.833333	0.708333	1	1	1	1	1	1	n	y
VEPLTPSGE	0.833333	0.416667	0.5	0.75	0.5	0	1	1	n	n
YRLPSNVDQ	0.333333	0.125	0.5	0.25	0	0.5	1	0	n	n
SPAISIHEI	0.666667	0.416667	1	0.75	0.5	0	1	0.5	n	n
RKQISVR	1	0.875	1	0.75	1	1	0.5	1	n	y
VGWPTVRER	0.833333	0.875	1	0.75	1	0	1	1	n	n
QTYRSFHDL	0.666667	0.541667	1	0.75	0.5	1	0	0.5	n	n
LRRASLGAA	0.5	0.875	1	0.75	0.5	0.5	0.5	0.5	n	n
PRKGSPKRG	0.333333	0.708333	1	1	1	0.5	1	1	n	n
SSPASLSRA	0.5	0.541667	1	1	0	0	0	0.5	n	n
TKAASEKKS	0.833333	0.375	1	1	1	0.5	0.5	1	n	n
LRRPSDQEV	0.333333	0.416667	0.5	0.5	0.5	0	0	0.5	n	n
PSAPSPQPK	0.333333	0.458333	0	0.5	0	0	0.5	0	n	n
KAKVTGRWK	1	0.875	1	1	1	1	1	1	y	y
KRPTQRAKY	1	0.708333	1	1	1	1	1	1	y	y
PLSRTLSVRSL	0.833333	0.875	1	0.5	1	1	1	0	n	n
QSPGSPLEE	0.333333	0.75	0.5	0.75	0.5	1	0.5	1	n	n
KGGSYSQAA	0.666667	0.875	1	1	1	0.5	1	1	n	y
KRRRSSKDT	1	0.666667	1	1	1	1	1	1	y	y
KAAQISVRGL	0.666667	0.708333	1	0.5	0.5	1	0	0.5	n	n
HRTPSRSFG	1	0.708333	1	1	0.5	0.5	1	0.5	n	n
LSGFSFKKN	0.833333	0.708333	1	1	1	1	1	1	n	y
EEEEYMPME	0.666667	0.708333	1	0.75	0.5	0.5	0	0.5	n	n
EQFSTVKGV	0.5	0.583333	0.5	0.5	0.5	0	0.5	0.5	n	n
IDKISRIGF	0.833333	0.541667	1	1	1	0	0.5	0	n	n
MHRQETVDA	0.666667	0.125	0.5	0.75	0	0	1	0	n	n
GNHTYQEIA	0.666667	0.541667	1	0.5	1	0.5	0	0.5	n	n
APVASPAAP	0.166667	0.458333	0.5	0.5	0.5	0	0.5	0	n	n
DGNNSDEES	0.833333	0.541667	1	0.75	0	0	0.5	1	n	n
FMTEYVVTR	0.666667	0.708333	1	1	1	1	0.5	0	n	n
GRGLSLSRF	0.833333	0.875	1	0.75	1	0.5	1	0.5	n	n
EDTLSDSDD	0.5	0.75	0.5	0.75	0.5	0.5	0	0	n	n
ENQASEEED	0.666667	0.875	1	0.75	0.5	0	1	0	n	n
RRPTSPVSR	0.833333	0.541667	1	0.75	0.5	0.5	0	0	n	n
SFMDSSGLG	1	0.833333	1	0.75	0.5	0	0.5	0	n	n
QKRPSQRSK	1	0.875	1	1	1	1	0.5	1	n	y
SDEEH	0.5	0.416667	0.5	0.75	0.5	0.5	1	0.5	n	n
APLTPGGRR	1	0.375	1	0.75	1	0	0.5	0	n	n
DEPSTPYHS	0.666667	0.708333	1	0.75	0.5	0.5	0.5	0	n	n
FGSRSLYGL	0.666667	0.708333	1	1	1	0.5	0.5	1	n	n
RDPVTENAV	0.166667	0.416667	1	0.5	0.5	0	0	0	n	n
AVRRSDRA	0.833333	0.708333	1	1	0.5	0.5	1	1	n	n
VKRGSGL	0.833333	0.541667	1	1	0	0.5	0	0.5	n	n
RRKDTPALH	0.5	0.583333	0.5	0.75	0.5	0	0.5	0.5	n	n
SEITTKDLK	0.5	0.458333	0	0.5	0.5	0.5	1	0.5	n	n
PNVSYIASR	0.833333	0.708333	1	1	1	0	0.5	0	n	n
RRDSV	0.666667	0.708333	1	0.75	0	1	0	0.5	n	n
STRRSIRLP	1	0.875	1	0.75	0.5	1	0	0	n	n
TPQVSDTMR	0	0.25	1	0.75	0	0	0	0.5	n	n
VNATYVNVK	0.833333	0.583333	0.5	0.5	0	1	0	0.5	n	n
RAAHSIKGG	0.5	0.875	1	0.75	1	1	0.5	0	n	n
SPSLSRHSS	0.833333	0.708333	1	1	0.5	0.5	0.5	1	n	n
RTPPPSG	0.166667	0.25	0.5	0.5	0	0	1	0	n	n
VRKRTLRRL	0.666667	0.708333	1	0.75	1	1	0.5	1	n	n
SRKGSGFGH	1	0.708333	1	1	1	1	1	0.5	n	y
LSGESDLEI	0.833333	1	1	0.75	0.5	0.5	0.5	0.5	n	n
PSQRSKYLA	0.833333	0.875	1	1	0	0.5	0.5	0.5	n	n
STDEYLDLS	0.833333	1	1	1	1	1	1	0.5	n	y
TNHIYSNLA	0.666667	0.333333	0	0	0	0.5	0	0.5	n	n
LSRHSSPHQ	0.333333	0.875	1	0.75	1	0.5	0	0.5	n	n
PTRHSRVAE	0.333333	0.333333	0	0.75	0	0	0.5	0.5	n	n
KISITSRKA	1	0.875	1	1	1	1	1	1	y	y
KSKISASRK	0.833333	0.708333	1	1	1	1	1	1	n	y
KRKQISVGGL	0.833333	0.875	1	1	1	1	1	1	y	y
SRALSRQLS	0.833333	0.541667	1	0.75	0.5	0.5	0.5	0	n	n
KKKFSFKKP	1	0.708333	1	1	1	1	1	1	y	y
KTRSSRAGL	1	0.875	1	1	1	1	1	1	y	y
PAPGSPEPP	0.5	0.291667	0.5	0.5	0.5	0.5	0.5	0.5	n	n
IGSESTEDQ	0.833333	1	1	0.5	1	0	0.5	0.5	n	n
MRRNSFTPL	0.5	0.708333	1	0.75	0	1	0	0.5	n	n
EEQEYVQTV	1	0.833333	1	1	0.5	0.5	0.5	0.5	n	n
ERRVSNAGG	0.666667	0.583333	0.5	0.75	0	1	0.5	1	n	n
IREESPPHS	0	0.125	0.5	0.25	0	0.5	0	0.5	n	n
NDSVYANWM	0.833333	0.875	1	1	0.5	0	0.5	0.5	n	n
GRRESLTSF	1	0.875	1	0.75	0.5	0.5	1	0.5	n	n
ARVFSVLRE	1	0.875	1	0.75	1	1	0.5	1	n	y
DLPLSPSAF	1	0.875	0.5	0.75	0.5	0.5	0.5	1	n	n
GDKKSKKAK	0.833333	0.875	1	1	1	1	1	1	y	y
GSDVSFNEE	1	0.666667	1	1	0	0.5	1	0.5	n	n
EEKGSPLNA	0.5	0.416667	0.5	0.5	0.5	0	0.5	0.5	n	n
ERQKTQTKL	0.833333	0.875	1	0.75	0	1	1	1	n	n
RRRSSKDTS	1	0.541667	1	1	0.5	0.5	0.5	0.5	n	n
SKAGSLGNI	0.5	0.458333	0	0.75	0	0.5	1	0.5	n	n
MSGDEM	0.333333	0.291667	0	0.25	0	0.5	1	0.5	n	n
AAATTPAAE	0	0.166667	0	0.5	0.5	0.5	1	0.5	n	n
ARKKSSAQL	1	0.708333	0.5	1	0	0.5	1	1	n	n
DKVTSPTKV	0.333333	0.583333	0.5	0.75	0.5	0.5	1	1	n	n
FRRFTPDSL	0.833333	0.875	1	0.5	0.5	0.5	1	0.5	n	n
RFTDTRKDE	1	0.583333	0.5	0.25	0.5	0.5	0	0.5	n	n
RKISASEA	0.333333	0.458333	0	0.75	0.5	0.5	0	0	n	n
LARASLG	0.5	0.375	1	0.75	0.5	0.5	0	0.5	n	n
RRRLSSLRA	0.833333	0.541667	1	0.75	0.5	0.5	0.5	0	n	n
SGYISSLEY	0.833333	0.833333	1	0.75	1	0.5	0.5	1	n	n
LARNSI	0.333333	0.25	1	0.75	0	0.5	1	0.5	n	n
TIAVG	0.666667	0.416667	0.5	0.5	0.5	0.5	0.5	0	n	n
TADISEDEE	0.833333	0.833333	1	0.75	0.5	0.5	1	0.5	n	n
TRQTSVSGQ	0.166667	0.125	0	0.5	0	0	0.5	0.5	n	n
VSEEYLDLR	1	1	1	0.75	1	0.5	0	0	n	n
REQESSGEE	0.166667	0.875	1	0.75	1	0	1	0.5	n	n
GTKRSGSV	0.666667	0.708333	1	1	1	0.5	0	0.5	n	n
NRLQTMKEE	0.166667	0.458333	0	1	0	0.5	0.5	1	n	n
VVELSGESD	0.833333	1	1	0.75	1	1	1	0	n	n
SRRPSRATW	1	0.541667	1	1	1	1	0.5	0.5	n	n
PASQTPNKT	0.333333	0.416667	0.5	0.25	0	0.5	0.5	0.5	n	n
QDPVSPSLV	1	0.708333	0.5	0.75	0.5	0	1	0.5	n	n
STTVSKTET	0.166667	0.333333	0	0.5	0	0	0	0	n	n
TRKISASEF	0.666667	0.708333	1	1	0	0	0	0.5	n	n
PGPQSPGSP	0.166667	0.125	0.5	0.5	0	0	0.5	0	n	n
KQGSGRGL	1	0.875	1	1	1	1	1	0.5	n	y
KKSWSRWTL	1	1	1	1	1	1	1	1	y	y
LASSSKEEN	0.5	0.583333	0.5	1	1	0	0.5	0.5	n	n
PLRRTLSVA	0.666667	0.708333	1	0.5	0.5	0.5	0	0	n	n
SRPSSNRSY	1	0.875	1	0.75	1	1	1	0.5	n	y
KNDYYRKRG	1	0.708333	1	1	1	1	1	1	y	y
LIEDAEYTA	1	0.583333	0.5	0.75	1	1	1	0	n	n
QKAQTERKS	0.833333	0.875	1	0.5	0	1	0.5	0.5	n	n
ISTESQPNG	0	0.333333	0	0.25	0.5	0.5	1	0	n	n
NGNNYVYID	0.833333	0.541667	1	0.75	0	0.5	0.5	0	n	n
EIKKSWSRW	0.833333	0.708333	1	1	0.5	1	1	1	n	y
ESPASDEAE	0.833333	0.666667	1	0.75	0	0.5	1	0	n	n
KRKSSQALV	1	0.875	1	1	1	1	1	1	y	y
NNMPSSDDG	0.333333	0	0	0.25	0	0	0	0	n	n
GSPGTPGSR	0.666667	0.375	1	0.75	0.5	0	0	0.5	n	n
AVVRTPPKS	1	0.875	1	1	1	1	1	1	y	y
DRKLSTKEA	0.666667	0.291667	0	0.75	0	0.5	0.5	0.5	n	n
GGIRSLNVA	0.333333	0.583333	0.5	0.5	0.5	1	0.5	0.5	n	n
GTRLSLARM	0.833333	0.875	1	0.75	0.5	0	1	0	n	n
EGNKSPAPK	0.333333	0.583333	0.5	0.5	0	1	1	0.5	n	n
ESHESMESY	0.833333	0.541667	0.5	0.5	0	0.5	1	0	n	n
RVRISADAM	0.666667	0.333333	0	0.75	1	0	0.5	0	n	n
SNDDSDDDD	1	1	1	0.75	0.5	0	0.5	1	n	n
RRPTPA	0.666667	0.708333	1	0.5	0.5	1	0.5	0	n	n
AEGSSNVFS	0.833333	0.708333	1	0.75	0.5	0.5	0	0.5	n	n
AVADSESED	0.833333	1	1	0.5	0.5	0.5	0.5	0.5	n	n
DNPDYQQDF	0.833333	1	1	1	1	0	1	0.5	n	n
GDVKYADIE	1	1	1	0.5	0.5	0	1	0	n	n
RLQDYEEKT	0.833333	0.833333	1	0.5	1	0.5	0	0.5	n	n
FKKSFKL	1	1	1	1	1	1	1	1	y	y
LRRPSLG	0.833333	0.875	1	0.75	1	0.5	0	0	n	n
RRVRSQEPG	0.5	0.375	1	0.75	0.5	0	1	0.5	n	n
SLDDSGSAM	0.5	0.583333	0.5	0.25	0	0.5	0	0	n	n
RRASVA	0.666667	0.541667	1	0.5	0.5	1	0	0.5	n	n
ADDEYAPKQ	0.833333	0.666667	1	0.75	0.5	0.5	0.5	1	n	n
TESQYQQQP	0.666667	0.125	0.5	0.25	0	1	0	0	n	n
TVKSSKGGP	0.5	0.708333	1	0.5	0	0.5	0	0.5	n	n
WTSDSAGEE	1	1	1	1	0.5	0.5	0	1	n	n
RKAASVIAK	1	1	1	1	1	1	1	1	y	y
LRRASLDG	0.5	0.458333	0.5	0.25	0.5	1	0.5	0.5	n	n
LRRASGG	0.333333	0.375	1	0.5	0.5	0.5	0	0	n	n
YHTTSHPGT	0.666667	0.541667	1	0.75	0.5	0	1	0.5	n	n
SSEESITRI	0.833333	1	1	0.75	0	0.5	1	0	n	n
PLAGSPVIA	0.833333	0.416667	0.5	0.75	0	0.5	0	0.5	n	n
LGSPLRRR	1	1	1	0.75	0.5	1	0.5	1	n	n
TEDQYSLVE	0.833333	0.875	0.5	0.75	0	0.5	0.5	0.5	n	n
TRTYSLGSA	0.333333	0.541667	1	0.75	0	1	0.5	0.5	n	n
PPSAYATVK	1	0.541667	1	0.75	0.5	1	0.5	0	n	n
RTKRSGSV	1	0.708333	1	0.75	1	1	1	1	n	y
KREASLDNQ	0.833333	0.625	0	0.75	0.5	1	0.5	0.5	n	n
LMDKYHVDN	0.666667	0.458333	0	0.75	0.5	0.5	1	0.5	n	n
QQGMTVYGL	1	0.708333	1	0.5	0.5	1	1	0	n	n
SRSRSRSRS	1	0.875	1	1	1	1	1	1	y	y
KRNSSPPPS	1	0.708333	1	0.75	0.5	1	0	0.5	n	n
LQRYSSDPT	0.666667	0.416667	1	0.5	0.5	0.5	0.5	0	n	n
QRRTSLTGS	0.666667	0.541667	1	0.5	0	0	0	0.5	n	n
GVRQSRASD	0.333333	0.416667	0.5	0.75	0	0.5	1	0	n	n
KRPSNRAKA	1	0.875	1	1	1	0.5	0.5	1	n	n
EAVTSPRFI	0.666667	0.458333	0	0.75	0.5	0.5	0.5	0	n	n
EMTGYVATR	0.333333	0.541667	1	0.5	0.5	0	0.5	0	n	n
HKIKSGAEA	0.5	0.25	0.5	0.75	0	0	0	0.5	n	n
LARRSTTDA	0.166667	0.416667	0.5	0.25	0	0	0.5	1	n	n
GGTGTPNKE	0	0.75	0.5	0.5	0	0	0.5	0.5	n	n
ALGISYGRK	1	0.875	1	1	1	1	1	1	y	y
DDSGSAMSG	0.5	0.416667	1	0	0	0.5	1	0.5	n	n
EYVQTVKSS	0.666667	0.291667	0	0.5	0.5	0.5	0.5	0.5	n	n
GKTDYMGEA	0.166667	0.625	0	0.25	0.5	0.5	0	0.5	n	n
DSTYYKASK	0.666667	0.875	1	1	1	1	1	1	n	y
EKEISDDEA	1	0.875	1	1	0	0	1	0	n	n
RRADSLQKN	0.833333	0.375	1	0.25	0.5	0	0.5	1	n	n
SAYGSVKAY	0.333333	0.833333	1	0.75	1	1	1	0.5	n	n
NTSSSPQPK	0.833333	0.583333	0.5	0.5	0	0.5	0.5	0.5	n	n
GSRRR	1	0.833333	1	0.5	1	1	0.5	0	n	n
AKAKTTKKR	1	0.708333	1	1	1	1	1	1	y	y
DDAYSDTET	1	0.833333	1	0.75	1	0.5	0.5	1	n	n
ESVDYVPML	0.833333	1	1	1	1	0	0.5	0.5	n	n
YSTDYYREG	1	0.833333	1	1	1	1	1	0	n	n
SPKKSPRKA	1	0.541667	1	1	1	1	1	1	n	y
RKRSRKA	0.833333	1	1	1	1	1	0.5	1	n	y
RPPASPSPQ	0.166667	0.166667	0	0	0	0	1	1	n	n
SARLSAKPA	0.333333	0.541667	1	0.75	0.5	0.5	1	0.5	n	n
NRQSSQARV	0.666667	0.708333	1	1	0	0.5	0	0.5	n	n
KEAKSD	0	0	0	0.5	0.5	0.5	1	0.5	n	n
SSSNTIRRP	0.833333	0.541667	1	0.5	0.5	1	1	0.5	n	n
TKKQSFKQT	0.666667	0.708333	1	1	1	0.5	1	1	n	n
VDSAYEVIK	1	0.875	0.5	0.75	0.5	0.5	0.5	1	n	n
YRKSSLKSR	1	0.875	1	1	1	1	1	1	y	y
SNVSSTGSI	0.5	0.458333	0.5	0.25	0	0	0.5	0	n	n
RARSRKE	1	0.708333	1	1	1	0.5	0	0.5	n	n
VGPGYLGSG	0.666667	0.583333	0.5	0.5	0.5	0	1	0	n	n
QTVKSSKGG	1	0.375	1	0.5	1	0	0	0.5	n	n
LRMFSFKAP	0.666667	0.541667	1	1	0.5	0	1	1	n	n
PRHLSNVSS	0.333333	0.541667	1	0.25	0	0.5	0	0	n	n
SSNEYMDMK	0.666667	0.75	0.5	0.5	0.5	0	0.5	0.5	n	n
THYGSLPQK	0.333333	0.375	1	1	0.5	1	1	1	n	n
LRRPSDQAV	0.5	0.541667	1	0.75	0	0.5	0.5	0	n	n
PRRNSRASL	0.833333	0.416667	0.5	0.75	1	0.5	0	0.5	n	n
KAKTTKKRP	1	0.875	1	1	1	1	1	1	y	y
KRPSGRAKA	1	0.541667	1	1	1	1	1	1	n	y
PLSKTLSVSSL	0.333333	0.458333	0	0.5	0	0	0	0	n	n
QSGMTEYVA	0.5	0.833333	1	0.75	0.5	0.5	0.5	0.5	n	n
KGATSDEED	0.666667	1	1	0.75	0.5	0	1	0.5	n	n
KRRNSEFEI	1	0.541667	1	1	0.5	1	1	0.5	n	n
LTRRASFSAQ	0.833333	0.708333	1	1	0.5	1	0.5	0.5	n	n
HRQETVEAL	0.5	0.416667	1	0.75	0.5	0.5	0	1	n	n
LRRFSLATM	0.833333	0.708333	1	1	0	0	0.5	1	n	n
EEEAYGWMD	1	1	1	0.5	0.5	0.5	0.5	0.5	n	n
EQESSGEED	0.833333	1	1	0.75	0	0	0.5	0.5	n	n
IAADSEAEQ	0.833333	0.75	0.5	0.75	0	0	0.5	0	n	n
MGEASGAQL	0	0.333333	0	0	0	0.5	0.5	0	n	n
GNGDYMPMS	0.833333	0.75	0.5	0.5	1	0	0.5	1	n	n
APRYPGGRR	0.833333	0.875	1	0.75	0.5	0.5	0.5	0.5	n	n
DGNKSPAPK	0.166667	0.416667	0.5	0	0.5	0	0.5	0.5	n	n
FMTEYVATR	0.833333	0.75	0.5	1	0.5	0.5	1	0	n	n
GRASSHSSQ	0.833333	0.708333	1	0.75	0.5	1	0.5	0	n	n
EDSTYYKAS	0.833333	0.708333	1	1	0.5	0.5	1	0	n	n
ENPQYFRQG	0.833333	0.291667	0	0.75	0.5	1	0	0	n	n
RRPTPATVA	0.833333	0.541667	1	0.5	0.5	1	1	0.5	n	n
SFKLSGFSF	0.333333	0.333333	0	0.75	0.5	1	1	1	n	n
QEKESERLA	0.333333	0.583333	0.5	0.25	0	1	0	1	n	n
RRVSV	0.833333	0.708333	1	1	0.5	1	0.5	0.5	n	n
APFTPGGRR	1	0.541667	1	0.75	0.5	1	1	0.5	n	n
DEKLSEILG	0.833333	0.75	0.5	0.75	0.5	0.5	0.5	0.5	n	n
FGHNTIDAV	0.5	0.75	0.5	0.5	0.5	0.5	0	1	n	n
RDEEYGYEA	0.833333	1	1	1	0.5	1	0.5	0.5	n	n
AVRRSDAA	0.5	0.708333	1	0.25	0.5	1	1	0.5	n	n
TKRSGSV	0.666667	0.375	1	1	0	0.5	0	0	n	n
RRKATQVGE	0.166667	0.583333	0.5	0.25	0	1	0	0.5	n	n
SEGDSESGE	0.833333	0.541667	0.5	0.5	0.5	0.5	0.5	0.5	n	n
PLDRSSHAQ	0.666667	0.166667	0	0.5	0	0.5	0.5	1	n	n
RRASS	1	0.541667	1	0.75	0.5	1	0.5	0	n	n
STPLSPTRI	1	0.708333	1	0.75	0.5	0	0.5	0.5	n	n
TPPLSPSRR	1	0.875	1	0.75	0.5	0.5	0.5	0	n	n
VKRISGLIY	1	0.541667	1	1	1	1	1	1	n	y
RAAASRARQ	1	0.708333	1	0.75	1	1	0.5	0.5	n	n
SPRTPGGRR	0.833333	0.708333	1	1	0.5	0.5	0.5	0.5	n	n
RRRRSVA	0.833333	1	1	0.75	1	1	0.5	1	n	y
VRFESIRLP	1	0.708333	1	0.75	0.5	1	0	0	n	n
SRKESYSVY	0.666667	0.416667	1	0.5	0.5	1	1	0.5	n	n
LSELSRRRI	1	0.875	1	0.75	1	1	1	0.5	n	y
PSPSSRVTV	0.5	0.541667	1	0.5	0.5	0.5	0.5	0.5	n	n
SSVPTPSPL	0	0.125	0.5	0	0.5	0	1	0.5	n	n
TNEEYLDLS	0.833333	0.875	0.5	0.75	1	1	0	0	n	n
LSRFSWGAE	1	0.875	1	0.75	0.5	1	0.5	0.5	n	n
PTKRSPTKR	0.666667	0.708333	1	1	1	1	1	1	n	y
KISASRKLQ	1	0.875	1	1	1	1	1	1	y	y
KSFGSPNRI	1	0.875	1	0.75	0.5	0.5	0.5	0.5	n	n
KRKQISVAGL	1	0.833333	1	1	1	1	1	1	y	y
SQHSTPPKK	0.333333	0.416667	0.5	0.5	0.5	0.5	1	0.5	n	n
KKIDSFASN	0.666667	0.583333	0.5	1	1	1	1	1	n	n
KTETSQVAP	0.166667	0.291667	0	0.5	0	0.5	0	0.5	n	n
PAAPSPGSS	0.333333	0.458333	0.5	1	0.5	0.5	0	1	n	n
IGRFSEPHA	0.166667	0.416667	0.5	0.75	0.5	1	0	1	n	n
MQLKSEIKQ	0	0.25	1	0.75	0.5	1	0	1	n	n
EEQEYIKTV	1	0.541667	1	0.75	0	0.5	0.5	0.5	n	n
ERRPSNVSQ	0.166667	0.458333	0	0.25	0	0.5	0.5	0.5	n	n
IPPHTPVRT	0.666667	0.375	1	0.5	0.5	1	0.5	1	n	n
NDSTSVSAV	0.666667	0.541667	1	0.75	0	0.5	0.5	0	n	n
GRPITPPRN	0.833333	0.541667	1	0.75	0	1	1	0.5	n	n
ARTKRSGSV	1	0.541667	1	1	0.5	0.5	0	1	n	n
DLPGTEDFV	1	0.833333	1	0.5	0.5	1	1	0.5	n	n
GALYSGSEG	0.833333	0.833333	1	0.75	0	1	0.5	0.5	n	n
GRVLTLPRS	1	0.541667	1	0.75	0.5	1	0	0.5	n	n
EEKESSNDS	0.666667	0.541667	0.5	0.5	0	0.5	0.5	0.5	n	n
ERNLSFEIK	0.666667	0.583333	0.5	0.75	0	0.5	1	0.5	n	n
RRRRSRRAS	0.833333	0.875	1	0.75	1	0.5	0.5	0.5	n	n
SIYSSDDDE	1	1	1	0.75	0.5	1	0.5	1	n	n
HGYSLG	0.166667	0.416667	0.5	0.25	0	0.5	0.5	1	n	n
AAASFKAKR	1	0.708333	1	1	1	0.5	0	1	n	n
ARKFSSARP	1	0.708333	1	1	1	0.5	0.5	0	n	n
DKEYYSVHN	0.5	0.708333	1	1	0.5	0.5	0.5	1	n	n
FRKLSFTES	0.833333	0.541667	1	1	1	0.5	1	0.5	n	n
RFHKSSKDS	0.666667	0.583333	0.5	0.25	0.5	0.5	1	1	n	n
RAKRSGSV	1	0.708333	1	1	1	1	1	1	y	y
KSESSQK	0.333333	0.416667	0.5	1	0.5	1	0.5	0	n	n
RRRLSDSNF	0.666667	0.875	1	0.75	0.5	1	0	1	n	n
SGKTSPSSS	0.333333	0.333333	0	1	0	0	0	0	n	n
KSRRTI	0.833333	0.708333	1	0.75	1	0.5	0.5	0.5	n	n
TAILE	0.833333	0.458333	0	1	0	0.5	1	1	n	n
SYPLSPLSD	0.833333	0.875	1	0.5	1	0.5	0	0	n	n
TRQASQAGP	0	0.416667	0.5	0.25	0	0.5	0.5	0	n	n
VRVYTHEVV	0.833333	0.416667	1	0.5	0.5	0.5	0.5	1	n	n
RENEYMPMA	0.5	0.416667	0.5	0.5	0.5	1	1	1	n	n
GRGLSLSR	0.833333	0.541667	1	0.5	0.5	1	0.5	0.5	n	n
YIYGSFK	0.5	0.541667	1	0.75	1	1	0.5	0	n	n
VTRSSAVRL	0.833333	0.541667	1	0.75	1	1	0.5	0.5	n	n
SRRLSQETG	0.333333	0.166667	0	1	0	0	0	0.5	n	n
PASPSPQRQ	0.333333	0.291667	0	0.5	0	0	0	0.5	n	n
PWRITDNEL	0.833333	0.875	0.5	0.5	1	0	0.5	1	n	n
STSVSAVAS	0.333333	0.458333	0.5	0.75	0	0	0.5	1	n	n
TRIPSAKKY	1	0.708333	1	1	0.5	1	1	1	n	y
PGGSTPVSS	0	0	0	0	0	0	0	0	n	n
QGTLSKIFK	0.833333	0.541667	1	1	1	1	1	1	n	y
KKRLSVERI	1	0.875	1	1	1	1	1	1	y	y
KYRKSSLKS	1	0.708333	1	1	1	1	1	1	y	y
PLSRRLSVA	1	0.708333	1	0.75	0.5	1	1	0	n	n
SRLHSVRER	0.833333	0.875	1	1	0	0.5	0	0	n	n
KNDKSKTWQ	0.666667	0.875	1	1	0.5	1	1	1	n	y
LGGGTFDIS	1	0.875	1	1	1	0	1	0.5	n	n
QHLKSVMLQ	0.833333	0.875	1	1	0.5	1	1	0.5	n	n
ISQESSEEE	0.666667	0.833333	1	0.5	0.5	0.5	1	0	n	n
NGDASPAAA	0	0.166667	0	0	0	0.5	0.5	0	n	n
EHVSSSEES	0.166667	0.166667	0	0.5	0	0.5	0	0	n	n
ESMESYEVS	0.833333	1	1	0.75	1	0	1	0.5	n	n
KQLASFEIY	0.833333	0.458333	0	0.25	0.5	0	0.5	1	n	n
NMPSSDDGL	0.666667	0.833333	1	0.75	0.5	0.5	0	0.5	n	n
GSLKSRKRA	1	0.708333	1	1	1	1	1	1	y	y
AVRRSDRAY	1	0.541667	1	0.75	0	0.5	1	0	n	n
DPTMSKKKK	0.666667	0.541667	1	1	1	1	1	1	n	y
GGGTSPVFP	0.666667	0.125	0.5	0.25	1	0	0	0.5	n	n
GSTSTPAPS	0.333333	0.458333	0.5	0	0.5	1	0.5	0.5	n	n
EGGRTVGAG	0.166667	0.291667	0.5	0.25	0.5	0.5	0	1	n	n
ESHESLESY	1	0.666667	1	0.75	0.5	0	0.5	0	n	n
RVLESFRAA	0.833333	0.708333	1	0.5	0.5	1	0.5	0	n	n
SMANSFVGT	0.333333	0.166667	0	0.25	0.5	1	0.5	0.5	n	n
RRPSPA	0.666667	0.541667	1	0.5	0.5	1	0.5	0	n	n
ADSFSLNDA	1	0.833333	1	1	1	0.5	0.5	0	n	n
ATSASPPQK	0.666667	0.583333	0.5	0.75	0.5	0.5	0.5	1	n	n
DNLYYWDQD	0.833333	0.833333	1	1	1	0.5	0	0.5	n	n
GDSSYKNIH	0.833333	0.416667	0.5	0.5	1	0.5	0.5	0.5	n	n
RKRLSQDAY	0.666667	0.625	0	0.5	0.5	0.5	1	0.5	n	n
ASGSFKL	0.5	0.291667	0	0.75	0.5	0	0	0	n	n
LRRGSLG	1	0.375	1	0.5	1	0.5	0.5	1	n	n
RRSVSEAAL	0.5	0.375	1	0.25	0.5	0	0.5	0.5	n	n
SLAMSPRQR	0.5	0.708333	1	0.5	0.5	1	0	0.5	n	n
RRASLG	0.833333	0.875	1	0.5	0.5	0.5	0.5	0.5	n	n
AAVDTSSEI	0.833333	0.833333	1	0.5	0	0.5	1	0	n	n
TESQSLTLT	0.833333	0.416667	0.5	0.5	0.5	0.5	0.5	1	n	n
TTRVTPLRT	0.833333	0.541667	1	1	0	1	0.5	0.5	n	n
WTADSGEGD	0.833333	1	1	0.75	0.5	0.5	0.5	0.5	n	n
RHRDTGILD	0.166667	0.416667	0.5	0.5	0.5	0.5	0	0	n	n
NRIYTHQVV	1	0.708333	1	1	1	1	1	1	y	y
LRKASLG	0.666667	0.708333	1	0.25	0.5	0.5	0.5	1	n	n
YHGHSMSDP	0.5	0.416667	0.5	0.5	0	0	0	0.5	n	n
SSEESIISQ	0.833333	0.416667	1	0.5	0.5	0.5	0	0.5	n	n
PKRGSGKDG	0.833333	0.583333	1	0.5	0.5	1	1	0.5	n	n
LGSALRRR	1	0.833333	1	0.75	0.5	1	1	0.5	n	n
TDEDSDNEI	1	0.708333	0.5	1	1	0.5	1	1	n	n
TRSVSSSSY	0.5	0.541667	1	0.75	0.5	1	1	0.5	n	n
PPRRSSIRN	1	0.708333	1	0.75	0.5	0.5	0	0	n	n
RTKGSGSV	1	0.708333	1	1	0.5	0.5	0.5	0.5	n	n
KRAASPRKS	1	1	1	1	1	1	1	1	y	y
LMAPSEEDH	0.833333	0.583333	0.5	0.5	1	0.5	1	0.5	n	n
QNPVYHNQP	0.833333	0.166667	0	0.25	0.5	0.5	0.5	0.5	n	n
SRSRSRSPG	1	0.708333	1	0.75	0.5	0	0.5	0.5	n	n
KRKVSSAEG	1	0.541667	1	0.75	0.5	0.5	0.5	0.5	n	n
LQDDYEDMM	0.833333	0.416667	0.5	0.75	0.5	0.5	0.5	0.5	n	n
QRRSSEGST	0.333333	0.541667	1	0	0	0	0.5	1	n	n
GVLRRASVA	1	0.541667	1	0.5	0	0.5	0.5	0.5	n	n
KRPSLRAKA	1	0.875	1	1	1	1	1	1	y	y
EASTTVSKT	0.166667	0.875	0.5	0.25	0	0.5	0.5	1	n	n
ELSNYIAMG	0.666667	0.75	0.5	0.5	0.5	0.5	0.5	0.5	n	n
HHHATPSPP	0.333333	0.541667	1	0.5	0	1	0	0.5	n	n
KTETSQVAP	0.166667	0.291667	0.5	0.5	0	1	0.5	0	n	n
GGSVTKKRK	1	0.708333	1	1	1	1	1	1	y	y
AKRISGKMA	1	0.708333	1	1	1	1	1	1	y	y
DDPSYVNVQ	0.833333	0.75	0.5	0.5	0	0	0.5	0	n	n
EVEKSPVKS	0	0.416667	0.5	0.5	0	0.5	0.5	0.5	n	n
GKSSSYSKQ	1	0.708333	1	1	0.5	1	1	1	n	y
DSRSSLIRK	0.833333	0.875	1	1	1	1	0.5	1	n	y
EKAKSPVPK	0.333333	0.708333	1	0.75	0	1	0.5	0.5	n	n
RQRKSRRTI	0.666667	0.875	1	0.75	0.5	1	0	0.5	n	n
SAYATVKAY	0.5	0.583333	0.5	0.5	0.5	0	0.5	0.5	n	n
NTDGSTDYG	0.833333	0.708333	0.5	1	0.5	0	0.5	0.5	n	n
KRTLR	1	0.875	1	1	1	1	1	0	n	n
AGPTSARDG	0.166667	0.166667	0	0.25	0.5	0	0.5	0.5	n	n
DAPDTPELL	0.833333	0.666667	1	0.75	0	0.5	0	0.5	n	n
ESSYSYEEI	1	0.833333	1	1	1	1	0	0.5	n	n
YSLGSALRP	0.833333	0.708333	1	1	0	1	0	1	n	n
SPHQSEDEE	0.666667	0.583333	0.5	0.5	0	0	0.5	0.5	n	n
RKRSRAE	0.833333	0.708333	1	0.5	0.5	1	1	0	n	n
RNASTNDSP	0.333333	0.291667	0.5	0.5	0	0.5	1	0.5	n	n
SAELYSNAL	0.666667	1	1	1	0.5	1	1	1	n	y
NRQLSSGVS	0.5	0.416667	0.5	0.25	0.5	0.5	0.5	0.5	n	n
VGPDSD	0.666667	0.833333	1	1	0	1	0	0.5	n	n
SSSESGAPE	0.666667	0.833333	1	0.5	0.5	0.5	0.5	0.5	n	n
TKHIYSNLA	0.5	0.458333	0.5	0.5	0	0.5	1	1	n	n
VDEMYREAP	0.666667	0.458333	0	0.75	0.5	1	0.5	1	n	n
YRKGSLKSR	0.666667	0.541667	1	1	1	1	1	1	n	y
SNQEYLDLS	1	0.708333	0.5	0.75	0	0.5	0	0.5	n	n
RKISASE	0.166667	0.541667	1	0.5	0	0.5	0	1	n	n
VGFMTEYVA	0.5	0.583333	0.5	0.5	0.5	0	1	1	n	n
QTASSPLSP	0	0.75	0.5	0.75	0.5	0	0	0	n	n
LRKVSKQEE	0.5	0.708333	1	0.75	1	1	0	0.5	n	n
PQRATSNVF	0.666667	0.708333	1	0.75	0	0.5	0	0	n	n
SSNDSTSVS	0.666667	0.416667	0.5	0.75	0	0.5	0.5	0.5	n	n
THVASVSDV	0.166667	0.416667	1	0.25	0	0	0	0	n	n
LRRLSTKYR	1	0.375	1	0.75	1	1	0.5	0.5	n	n
PRRDSTEGF	0.833333	0.666667	1	0.75	0.5	0.5	0	1	n	n
KAEEYILKK	0.666667	0.875	0.5	1	0.5	0.5	1	1	n	n
KRPSFRAKA	1	0.708333	1	1	1	1	1	1	y	y
PTPSAPSPQPKG	0.333333	0.875	1	0.75	0.5	0	0.5	0.5	n	n
QRYSSDPTG	0.5	0.416667	0.5	0.5	0	0	1	0.5	n	n
KEDTYTAHA	0.166667	0.458333	0.5	0.75	0.5	0.5	0.5	0.5	n	n
KRRLSFSET	1	0.875	1	0.75	1	1	0.5	0.5	n	n
KRAKAKTTKKR	1	0.875	1	1	1	1	1	1	y	y
HRQETVDAL	0.5	0.291667	0	0.5	0	0.5	0.5	0.5	n	n
LNRMSFASN	0.5	0.708333	1	0.25	0	0.5	0.5	0.5	n	n
EEDTYTMPS	0.833333	0.666667	1	0.75	0	0	0	0.5	n	n
EQEEYEDPD	1	0.666667	1	1	0	1	1	1	n	n
HVSSSEESI	0.833333	0.458333	0	0.75	0.5	0.5	0	0.5	n	n
METPSQRRA	0.666667	0.875	1	1	0	0.5	0.5	1	n	n
GNFNYVEFT	0.666667	0.708333	1	0.75	0	0.5	0.5	1	n	n
APRTPGGRR	0.833333	0.875	1	0.75	0.5	1	1	0	n	n
DGNGYISAA	0.833333	0.541667	1	0.75	0.5	1	1	1	n	n
FLTEYVATR	0.666667	0.416667	0	1	0.5	1	1	0	n	n
GRALSTRAQ	0.833333	0.541667	1	1	0.5	0.5	0.5	0.5	n	n
EDRMSLVNS	0.166667	0.333333	0	0.5	0	0.5	0.5	0	n	n
ENPEYLGLD	1	1	1	1	1	0.5	0	0.5	n	n
RRLSSLRAS	1	0.708333	1	0.75	0.5	1	0.5	0.5	n	n
SFKKSFKLS	0.833333	1	1	1	1	0.5	1	1	n	y
PSKKYAIKG	0.666667	0.416667	0.5	1	0.5	0.5	0.5	1	n	n
RRPSV	0.833333	0.541667	1	1	0	0.5	1	0.5	n	n
APETPGGRR	1	0.875	1	0.75	1	1	1	0.5	n	y
DEEMSETAD	0.5	0.833333	1	1	0	0.5	1	0	n	n
FFSSSESGA	0.833333	0.708333	1	0.75	0	0.5	0.5	0	n	n
RDDTYTAHA	0.666667	0.75	0.5	0.25	0	0	1	0	n	n
APTPGGRR	0.333333	0.708333	1	0.75	0.5	1	1	1	n	n
STNDSPL	1	0.875	0.5	0.5	0	0.5	0	1	n	n
RRKASGPPV	1	0.541667	1	0.75	0	0	1	0	n	n
SEENSKKTV	0.166667	0.458333	0	0.5	0	0.5	0.5	0.5	n	n
PASPSPQRQ	0.5	0.708333	1	0.75	0.5	0.5	0.5	0.5	n	n
RRASR	0.833333	0.875	1	0.75	0.5	1	0.5	0.5	n	n
STNEYMDMK	0.5	0.583333	0.5	0.75	0	0	0	0.5	n	n
TPPLSPIDM	0.333333	0.416667	1	0.75	0	0.5	0.5	0.5	n	n
VKGATSDEE	0.666667	0.416667	0	0.75	0	0	0.5	0.5	n	n
QRATSNVFA	1	0.541667	1	0.5	0	0.5	0.5	0.5	n	n
SPRKSPRKS	0.833333	0.875	1	1	1	1	0	0.5	n	n
RRRASVA	0.833333	0.708333	1	1	0	1	0.5	1	n	n
VPTPSPLGP	0.333333	0.333333	0	0.75	0	0.5	1	0.5	n	n
SRKDSLDDS	0.666667	0.875	0.5	0.75	0.5	0	0.5	0.5	n	n
LSEHSSPEE	0.666667	0.708333	1	0.5	0.5	0.5	0.5	0.5	n	n
PSPKYPGPQ	0.166667	0.291667	0	0.75	0.5	1	0.5	1	n	n
SSVLYTAVQ	0.666667	0.458333	0.5	0.5	0	0.5	1	0.5	n	n
TLSDSDDED	1	0.833333	1	0.75	0.5	1	1	0.5	n	n
LSLDSQGRN	0.166667	0.333333	0	0.25	0	0.5	0	1	n	n
PTKRSPQKG	0.5	0.625	0	0.25	0.5	0	0.5	1	n	n
KIQASFRGH	1	1	1	1	1	1	1	1	y	y
KRSNSVDTS	0.833333	0.583333	0.5	1	0	0.5	0.5	0	n	n
KRKQISGRGL	0.5	0.708333	1	1	1	0.5	1	1	n	n
SQESSEEEQ	0.833333	0.583333	0.5	0.75	0.5	0	0	0.5	n	n
KKDVTPVKA	1	0.541667	1	1	1	1	1	1	n	y
KSRWSGSQQ	0.833333	0.875	1	1	0.5	1	0.5	0.5	n	n
LYSGSEGDS	0.666667	0.708333	0.5	1	0.5	0.5	0.5	0.5	n	n
IGHHSTSDD	0.333333	0.291667	0.5	0.5	0.5	1	1	0.5	n	n
MPGETPPLS	0.333333	0.458333	0.5	0.25	0	0	1	1	n	n
EEPVYEAEP	1	0.833333	1	0.75	0	0.5	0.5	1	n	n
ERRNSILTE	0.666667	0.583333	1	0.5	0	0	1	0.5	n	n
INETSQHHD	0.5	0.291667	0.5	0.5	0	0	0.5	1	n	n
NDSNYVVKG	0.833333	0.75	0.5	0.75	0	0.5	0	0.5	n	n
GRNASTNDS	0.333333	0.333333	0	0.75	0.5	0	1	0	n	n
ARSGSSTYS	0.833333	0.875	1	0.75	0.5	1	0.5	1	n	n
DLLTSPDVG	0.833333	0.875	1	0.25	0	1	1	1	n	n
GAGNSLRTA	0.666667	0.708333	1	0.75	1	0	1	0.5	n	n
GRTWTLAGT	0.833333	0.541667	1	0.75	0.5	0.5	1	0.5	n	n
EEHVYSFPN	0.666667	0.833333	1	0.5	0	0.5	0	0	n	n
ERHHSIDAQ	0.5	0.708333	1	0.75	0	0	0.5	0.5	n	n
RRRRAASVA	1	0.708333	1	0.75	0.5	1	0.5	0.5	n	n
SIRDTPAKN	0.166667	0.458333	0	0.5	0	0.5	1	1	n	n
GGYSLG	0.5	0.833333	1	0.5	0	0.5	0.5	0.5	n	n
AAASFKAKK	0.833333	0.541667	1	1	1	1	1	1	n	y
ARDIYKNDY	0.666667	0.708333	1	0.75	0	1	0.5	0.5	n	n
DKEVSDDEA	0.833333	0.708333	1	0.75	0.5	0.5	1	0	n	n
FRKFTKSER	1	0.875	1	1	1	1	1	1	y	y
RFFGSDRGA	1	0.25	0.5	0.75	0	0.5	1	0.5	n	n
PRTPGGRR	0.333333	0.875	1	1	0	0.5	0.5	0	n	n
KRRVSEV	0.833333	1	1	0.75	0	0	0.5	0.5	n	n
RRRGSSIPQ	0.833333	0.708333	1	1	0.5	0.5	0	1	n	n
SGDTSPRHL	0.5	0.291667	0	0.25	0	0.5	0.5	1	n	n
KQITVR	1	0.875	1	1	0.5	0.5	1	1	n	n
SSKRA	0.833333	0.708333	1	0.75	1	1	0	0.5	n	n
SVSSSSYRR	1	0.875	1	0.75	0.5	1	0.5	1	n	n
TRQASISGP	0.5	0.541667	1	0.75	0.5	0	0	1	n	n
VRTYTHEVV	0.666667	0.416667	1	0.25	1	0.5	1	0	n	n
REILSRRPS	1	0.875	1	1	0	1	1	0	n	n
GASGSFKL	0.833333	0.583333	0.5	1	0.5	0.5	1	1	n	n
VRRSDRA	1	0.541667	1	0.5	0	0.5	1	0.5	n	n
VTRRTLSMD	1	0.875	1	0.75	0	1	0	1	n	n
SRRGSESSE	0.833333	0.583333	1	0.75	0.5	0.5	1	0.5	n	n
PASAYGSVK	0.166667	0.625	0	0.75	1	0.5	0.5	1	n	n
PWQVSLRTR	1	0.708333	1	0.75	0.5	0.5	0.5	1	n	n
STSRSLYSS	1	0.875	1	1	0.5	1	0.5	1	n	n
TRGGSLERS	0.5	0.708333	1	0.75	0	0.5	1	0	n	n
PFKLSGLSF	0.833333	0.875	1	0.75	0.5	0	1	0.5	n	n
QEQEYVQAV	1	0.458333	0	0.75	0.5	0	0	0.5	n	n
KKRFSFKKS	1	1	1	1	1	1	1	1	y	y
KYLASASTM	1	0.708333	1	1	1	0.5	1	0.5	n	n
PRRVSRRRR	0.833333	0.708333	1	0.5	0.5	0.5	0	0	n	n
SRKRSGEAT	0.5	0.75	0.5	0	0	0.5	1	0.5	n	n
KMKDTDSEE	0.666667	0.583333	0.5	0.75	0	0.5	1	1	n	n
LFRLSEHSS	0.833333	0.625	0	1	0.5	0.5	1	0.5	n	n
QDENTVSTS	0.666667	0.708333	1	0.75	0	0.5	0.5	0.5	n	n
ISITSRKAQ	0.666667	0.875	1	0.75	0.5	0.5	0	0.5	n	n
NFLKTSAGS	0.333333	0.416667	0.5	1	0	0.5	0.5	1	n	n
EHIPYTHMN	0.333333	0.583333	0.5	0.5	0	1	1	0.5	n	n
ESMESYELN	0.833333	1	1	0.75	0.5	0.5	0.5	0.5	n	n
KKRFSFKKS	1	1	1	1	1	1	1	1	y	y
NKQGYKARQ	0.833333	0.541667	1	0.75	1	0	0.5	0.5	n	n
GSGTSSRPS	0.333333	0.125	0	0.75	0.5	0	0.5	0.5	n	n
AVMVSHYIH	1	0.708333	1	0.75	1	1	1	1	n	y
DPPGTESFV	0.833333	0.833333	1	0.5	0.5	1	0	0.5	n	n
GFKRSYEEH	0.833333	0.833333	1	0.75	0.5	1	1	0.5	n	n
GSRRRRRRY	1	0.833333	1	0.5	0.5	1	0.5	0.5	n	n
EFPLSPPKK	1	0.708333	1	1	0.5	1	1	1	n	y
ESEKTKTKE	0.166667	0.583333	0.5	0.5	0.5	0	0.5	0	n	n
RSSMSGLHL	0.5	0.708333	1	0.75	1	0.5	0.5	0.5	n	n
SLVNSRAQE	0.333333	0.333333	0	0.75	0.5	0.5	0	0.5	n	n
RRATVA	0.833333	0.375	1	0.75	0.5	0.5	0	1	n	n
ADSFSLHDA	0.833333	0.666667	1	0.75	0	1	0.5	0	n	n
ATRRSYVSS	1	0.541667	1	1	1	0.5	0.5	1	n	n
DNIDSQGRN	0.833333	0	0	0.5	0.5	0.5	1	1	n	n
GDSESGEEE	0.5	1	1	0.5	0.5	0.5	1	0	n	n
RKRKSSQAL	0.833333	0.708333	1	1	1	0.5	0	0	n	n
AKRSRKE	0.666667	0.875	1	1	0.5	1	0	0.5	n	n
LRRATLG	0.833333	0.708333	1	0.5	0	0.5	0.5	0.5	n	n
RRSSSVGYI	0.833333	0.541667	1	0.75	0.5	1	0.5	0.5	n	n
SKVTSKAGS	0.666667	0.25	0.5	1	0.5	0.5	0.5	0.5	n	n
RGYSLG	0.833333	0.708333	1	0.5	0.5	0.5	1	0.5	n	n
AARTPGGRR	0.833333	0.541667	1	0.5	0	0	0.5	0.5	n	n
TEPQYQPGE	0.833333	0.875	1	0.5	0	0	0.5	0	n	n
TTRRSASKT	0.833333	0.708333	1	0.75	1	0.5	0.5	1	n	n
WLTKTPEGN	0.333333	0.625	0	0.75	0.5	0.5	0.5	0.5	n	n
RGRSSVYSA	0.666667	0.458333	0	0.75	0.5	0.5	0.5	1	n	n
RKRTLRRL	1	0.541667	1	0.75	0.5	1	0.5	0.5	n	n
LRHASLG	0.833333	0.583333	0.5	0.25	0	0.5	1	0.5	n	n
YGNGYSSNS	0.833333	0.875	1	1	0.5	0.5	0.5	0.5	n	n
SRTPSLPTP	0.166667	0.583333	0.5	0	0	0	1	0.5	n	n
PKKGSKKAV	0.833333	0.416667	0.5	1	0.5	0.5	1	1	n	n
LELSDDDD	1	1	1	1	0.5	0	0.5	0	n	n
TDDGYMPMS	0.333333	0.75	0.5	1	0.5	0.5	0	0.5	n	n
TRRLTGFLP	0.833333	0.375	1	0.5	1	0.5	0	0	n	n
PPEKTEEEE	0.5	0.291667	0	0.75	0	0	0.5	1	n	n
RTGRSGSV	1	0.875	1	0.75	0.5	0	0.5	1	n	n
KQSPSSSPT	0.666667	0.583333	0	0.75	0	1	1	1	n	n
LLRPSRRVR	1	0.541667	1	1	1	0.5	1	0.5	n	n
QMALTPVVV	0.5	0.583333	0.5	0.5	1	0	0.5	1	n	n
SRSRSPGRP	1	0.375	1	1	0	0.5	0.5	0.5	n	n
KRKRSRKES	1	0.875	1	1	1	1	1	1	y	y
LQAISPKQS	1	0.625	0	0.75	1	0.5	1	1	n	n
QRRRSLEPP	0.833333	0.875	1	0.5	0	0.5	0.5	0	n	n
