# Supplementary material for: Evidence for a Minimal Eukaryotic Phosphoproteome?
Source: PLoS One. 2007 Aug 22;2(8):e777. doi: 10.1371/journal.pone.0000777 (PMC1945084; doi:10.1371/journal.pone.0000777)
Supplement: Table S6 — Calculation of the probability that 116 trials (substrates) are positive (in at least 90% of the samples, corrected for origin bias) in a total number of 1152 trials ( = whole PepChip) using a binominal distribution calculation (http://www.stat.sc.edu/∼west/applets/binomialdemo.html). The p-value for success in the binomial distribution is calculated by using the cumulative relative amount of positive spots for every organism. The result of this test shows the chance that a spot is phosphorylated in every set. (0.32 MB XLS) [file pone.0000777.s006.xls]

## Sheet: Table S6
	H. sapiens Immune	H. sapiens Immune	H. sapiens Immune	H. sapiens Cardia	H. sapiens Cardia	H. sapiens Cardia	M. musculus Kidney	M. musculus Kidney	M. musculus Kidney	M. musculus Immune	M. musculus Immune	M. musculus Immune	M. musculus Immune	M. musculus Liver	D. melanogaster	D. melanogaster	A. thaliana	A. thaliana	A. thaliana	A. thaliana	T. aestivium	T. aestivium	F. solani	F. solani	P. pastoris	P. pastoris	C. albicans	C. albicans
																													cumulative chance	expected # spots in common	observed # spots in common	binomial distribution p=
# positive spots	940	1000	694	709	771	710	748	735	661	834	396	919	879	746	973	949	652	584	561	595	670	642	694	638	649	650	657	637
set	0.815972	0.868056	0.602431	0.615451	0.669271	0.616319	0.649306	0.638021	0.573785	0.723958	0.34375	0.797743	0.763021	0.647569	0.844618	0.823785	0.565972	0.506944	0.486979	0.516493	0.581597	0.557292	0.602431	0.553819	0.563368	0.564236	0.570312	0.552951	1.37481e-06	0.00158379	13	0
tissue		0.842014	0.602431			0.633681			0.62037	0.723958	0.34375	0.797743	0.763021	0.705295		0.834201		0.536458		0.501736		0.569444		0.578125		0.563802		0.561632	0.000498664	0.574461	98	0
organism						0.697917								0.642144		0.834201				0.519097		0.569444		0.578125		0.563802		0.561632	0.0202305	23.3056	150	0
