# Supplementary material for: Evidence for a Minimal Eukaryotic Phosphoproteome?
Source: PLoS One. 2007 Aug 22;2(8):e777. doi: 10.1371/journal.pone.0000777 (PMC1945084; doi:10.1371/journal.pone.0000777)
Supplement: Histogram S1 — Histogram of frequency distribution of Table S3. (0.02 MB XLS) [file pone.0000777.s007.xls]

## Sheet: Histogram S1
Bin	Frequency
0	0
1	1
2	0
3	0
4	3
5	4
6	6
7	12
8	14
9	30
10	40
11	34
12	38
13	45
14	68
15	71
16	85
17	110
18	97
19	79
20	99
21	71
22	57
23	39
24	31
25	40
26	36
27	29
28	13
