# Supplementary material for: Evidence for a Minimal Eukaryotic Phosphoproteome?
Source: PLoS One. 2007 Aug 22;2(8):e777. doi: 10.1371/journal.pone.0000777 (PMC1945084; doi:10.1371/journal.pone.0000777)
Supplement: Histogram S2 — Histogram of frequency distribution of Table S4. (0.02 MB XLS) [file pone.0000777.s008.xls]

## Sheet: Histogram S2
Bin	Frequency
0	0
1	1
2	3
3	18
4	72
5	104
6	179
7	228
8	230
9	140
10	79
11	98
