# Supplementary material for: Evidence for a Minimal Eukaryotic Phosphoproteome?
Source: PLoS One. 2007 Aug 22;2(8):e777. doi: 10.1371/journal.pone.0000777 (PMC1945084; doi:10.1371/journal.pone.0000777)
Supplement: Histogram S3 — Histogram of frequency distribution of Table S5. (0.03 MB XLS) [file pone.0000777.s009.xls]

## Sheet: Histogram S3
Bin	Frequency
0	1
1	3
2	27
3	93
4	187
5	274
6	269
7	148
8	150
